# Supplementary material for: (μ-5-Carb­oxy-1H-imidazole-4-carboxyl­ato-κ4 N 1,O 5:N 3,O 4)bis­[amminesilver(I)]
Source: Acta Crystallogr Sect E Struct Rep Online. 2009 Nov 7;65(Pt 12):m1523. doi: 10.1107/S1600536809045747 (PMC2972141; doi:10.1107/S1600536809045747)
Supplement: Supplementary file 1 [file e-65-m1523-sup1.cif]

##############################################################################
###                                                                        ###
###        Electronic paper (Acta Crystallographica Section E)             ###
###                                                                        ###
##############################################################################
#                                                                            #
# This CIF contains the data in a paper accepted for publication in Acta     #
# Crystallographica Section E. It conforms to the requirements of Notes      #
# for Authors for Section E, and has been peer reviewed under the auspices   #
# of the IUCr Commission on Journals.                                        #
#                                                                            #
# Full details of the Crystallographic Information File format               #
# are given in the paper "The Crystallographic Information File (CIF):       #
# a New Standard Archive File for Crystallography" by S. R. Hall, F. H.      #
# Allen and I. D. Brown [Acta Cryst. (1991), A47, 655-685].                  #
#                                                                            #
# The current version of the core CIF dictionary is obtainable from          #
# ftp://ftp.iucr.org/pub/cif_core.dic. The current version number is 2.4.    #
#                                                                            #
# Software is freely available for graphical display of the structure(s) in  #
# this CIF.  For information consult the CIF home page http://www.iucr.org/  #
# cif/home.html                                                              #
#                                                                            #
# This file may be used for bona fide research purposes within the           #
# scientific community so long as proper attribution is given to the journal # 
# article from which it was obtained.                                        #
#                                                                            #
##############################################################################
                                             
data_I
_audit_creation_method     SHELXL-97
_chemical_name_systematic
;
(\m-5-Carboxy-1<i>H</i>-imidazole-4-carboxylato-
\k^4^<i>N</i>^1^,<i>O</i>^5^:<i>N</i>^3^,<i>O</i>^4^)bis[amminesilver(I)]
;
_chemical_name_common     ?
_chemical_formula_moiety     'C5 H8 Ag2 N4 O4'
_chemical_formula_sum     'C5 H8 Ag2 N4 O4'
_chemical_formula_iupac     '[Ag2 (C5 H2 N2 O4)(N H3)2]'
_chemical_formula_weight     403.89
_chemical_melting_point     ?
_symmetry_cell_setting     Monoclinic
_symmetry_space_group_name_H-M     'C 2/c'
_symmetry_space_group_name_Hall     '-C 2yc'
loop_
    _symmetry_equiv_pos_as_xyz
    'x, y, z'
    '-x, y, -z+1/2'
    'x+1/2, y+1/2, z'
    '-x+1/2, y+1/2, -z+1/2'
    '-x, -y, -z'
    'x, -y, z-1/2'
    '-x+1/2, -y+1/2, -z'
    'x+1/2, -y+1/2, z-1/2'
_cell_length_a     18.3800(12)
_cell_length_b     8.3243(5)
_cell_length_c     13.6696(8)
_cell_angle_alpha     90.00
_cell_angle_beta     113.1600(10)
_cell_angle_gamma     90.00
_cell_volume     1922.9(2)
_cell_formula_units_Z     8
_cell_measurement_reflns_used     1780
_cell_measurement_theta_min     2.41
_cell_measurement_theta_max     26.09
_cell_measurement_temperature     190(2)
_exptl_crystal_description     block
_exptl_crystal_colour     brown
_exptl_crystal_size_max     0.35
_exptl_crystal_size_mid     0.25
_exptl_crystal_size_min     0.10
_exptl_crystal_density_diffrn     2.790
_exptl_crystal_density_meas     ?
_exptl_crystal_density_method     'not measured'
_exptl_crystal_F_000     1536
_exptl_absorpt_coefficient_mu     4.073
_exptl_absorpt_correction_type     multi-scan
_exptl_absorpt_process_details     '(SADABS; Bruker, 2001)'
_exptl_absorpt_correction_T_min     0.3298
_exptl_absorpt_correction_T_max     0.6862
_diffrn_ambient_temperature     190(2)
_diffrn_radiation_type     MoK\a
_diffrn_radiation_wavelength     0.71073
_diffrn_radiation_source     'fine-focus sealed tube'
_diffrn_radiation_monochromator     graphite
_diffrn_measurement_device_type     'Bruker SMART APEX CCD'
_diffrn_measurement_method     '\f and \w'
_diffrn_detector_area_resol_mean     ?
_diffrn_reflns_number     5211
_diffrn_reflns_av_R_equivalents     0.0189
_diffrn_reflns_av_sigmaI/netI     0.0214
_diffrn_reflns_theta_min     2.41
_diffrn_reflns_theta_max     26.09
_diffrn_reflns_theta_full     26.09
_diffrn_measured_fraction_theta_max     0.997
_diffrn_measured_fraction_theta_full     0.997
_diffrn_reflns_limit_h_min     -22
_diffrn_reflns_limit_h_max     18
_diffrn_reflns_limit_k_min     -10
_diffrn_reflns_limit_k_max     9
_diffrn_reflns_limit_l_min     -16
_diffrn_reflns_limit_l_max     16
_diffrn_standards_number     ?
_diffrn_standards_interval_count     ?
_diffrn_standards_interval_time     ?
_diffrn_standards_decay_%     ?
_reflns_number_total     1911
_reflns_number_gt     1721
_reflns_threshold_expression     I>2\s(I)
_refine_ls_structure_factor_coef     Fsqd
_refine_ls_matrix_type     full
_refine_ls_R_factor_all     0.0217
_refine_ls_R_factor_gt     0.0184
_refine_ls_wR_factor_gt     0.0428
_refine_ls_wR_factor_ref     0.0441
_refine_ls_goodness_of_fit_ref     1.050
_refine_ls_restrained_S_all     1.050
_refine_ls_number_reflns     1911
_refine_ls_number_parameters     168
_refine_ls_number_restraints     0
_refine_ls_hydrogen_treatment     mixed
_refine_ls_weighting_scheme     calc
_refine_ls_weighting_details
           'calc w=1/[\s^2^(Fo^2^)+(0.02P)^2^+2.4121P] where P=(Fo^2^+2Fc^2^)/3'
_atom_sites_solution_hydrogens     geom
_atom_sites_solution_primary     direct
_atom_sites_solution_secondary     difmap
_refine_ls_shift/su_max     0.001
_refine_ls_shift/su_mean     0.000
_refine_diff_density_max     0.447
_refine_diff_density_min     -0.503
_refine_ls_extinction_method     none
_refine_ls_extinction_coef     ?
loop_
    _atom_type_symbol
    _atom_type_description
    _atom_type_scat_dispersion_real
    _atom_type_scat_dispersion_imag
    _atom_type_scat_source
    'C' 'C' 0.0033 0.0016
                         'International Tables Vol C Tables 4.2.6.8 and 6.1.1.4'
    'H' 'H' 0.0000 0.0000
                         'International Tables Vol C Tables 4.2.6.8 and 6.1.1.4'
    'N' 'N' 0.0061 0.0033
                         'International Tables Vol C Tables 4.2.6.8 and 6.1.1.4'
    'O' 'O' 0.0106 0.0060
                         'International Tables Vol C Tables 4.2.6.8 and 6.1.1.4'
    'Ag' 'Ag' -0.8971 1.1015
                         'International Tables Vol C Tables 4.2.6.8 and 6.1.1.4'
_computing_data_collection     'SMART (Bruker, 2007)'
_computing_cell_refinement     'SAINT (Bruker, 2007)'
_computing_data_reduction     'SAINT (Bruker, 2007)'
_computing_structure_solution     'SHELXS97 (Sheldrick, 2008)'
_computing_structure_refinement     'SHELXL97 (Sheldrick, 2008)'
_computing_molecular_graphics     'DIAMOND (Brandenburg, 1999)'
_computing_publication_material     'SHELXTL (Sheldrick, 2008)'
loop_
    _atom_site_type_symbol
    _atom_site_label
    _atom_site_fract_x
    _atom_site_fract_y
    _atom_site_fract_z
    _atom_site_U_iso_or_equiv
    _atom_site_adp_type
    _atom_site_calc_flag
    _atom_site_refinement_flags
    _atom_site_occupancy
    _atom_site_disorder_assembly
    _atom_site_disorder_group
    Ag Ag2 0.206133(14) 0.79951(3) 0.660249(17) 0.03620(8) Uani d . 1 . .
    O O1 0.17397(15) 0.5366(3) 0.54751(18) 0.0476(6) Uani d . 1 . .
    N N2 0.15598(14) 0.8616(3) 0.49573(18) 0.0306(5) Uani d . 1 . .
    Ag Ag1 0.060181(14) 1.13414(3) 0.201582(18) 0.03346(8) Uani d . 1 . .
    C C1 0.11079(17) 0.8155(3) 0.3218(2) 0.0269(6) Uani d . 1 . .
    C C2 0.08372(18) 0.7496(4) 0.2126(2) 0.0322(7) Uani d . 1 . .
    C C3 0.13893(16) 0.7428(4) 0.4199(2) 0.0275(6) Uani d . 1 . .
    C C4 0.15067(17) 0.5712(4) 0.4527(2) 0.0323(7) Uani d . 1 . .
    C C5 0.13741(19) 0.9977(4) 0.4412(2) 0.0332(7) Uani d . 1 . .
    N N1 0.11022(14) 0.9785(3) 0.33560(18) 0.0302(5) Uani d . 1 . .
    N N3 0.25466(19) 0.7478(4) 0.8265(2) 0.0366(6) Uani d . 1 . .
    N N4 0.0094(2) 1.3080(4) 0.0800(2) 0.0368(6) Uani d . 1 . .
    O O2 0.13419(14) 0.4656(3) 0.37827(19) 0.0436(6) Uani d . 1 . .
    O O3 0.08142(16) 0.5948(3) 0.20328(18) 0.0480(6) Uani d . 1 . .
    O O4 0.06587(15) 0.8395(3) 0.13591(16) 0.0441(6) Uani d . 1 . .
    H H1 0.1399(19) 1.094(4) 0.467(3) 0.040(9) Uiso d . 1 . .
    H H2 0.112(4) 0.523(9) 0.291(6) 0.17(3) Uiso d . 1 . .
    H H3 0.275(2) 0.836(5) 0.869(3) 0.062(12) Uiso d . 1 . .
    H H4 0.300(2) 0.686(5) 0.843(3) 0.058(12) Uiso d . 1 . .
    H H5 0.218(2) 0.696(4) 0.844(3) 0.042(10) Uiso d . 1 . .
    H H6 0.041(2) 1.385(5) 0.078(3) 0.060(13) Uiso d . 1 . .
    H H7 -0.034(3) 1.348(5) 0.083(3) 0.060(13) Uiso d . 1 . .
    H H8 -0.004(3) 1.271(6) 0.024(4) 0.073(16) Uiso d . 1 . .
loop_
    _atom_site_aniso_label
    _atom_site_aniso_U_11
    _atom_site_aniso_U_22
    _atom_site_aniso_U_33
    _atom_site_aniso_U_12
    _atom_site_aniso_U_13
    _atom_site_aniso_U_23
    Ag2 0.03743(15) 0.04560(16) 0.02245(12) 0.00084(10) 0.00842(10) 0.00281(10)
    O1 0.0657(16) 0.0373(12) 0.0384(13) 0.0061(11) 0.0189(12) 0.0123(10)
    N2 0.0315(13) 0.0331(13) 0.0236(12) 0.0025(10) 0.0072(11) -0.0013(10)
    Ag1 0.03572(14) 0.03391(14) 0.02914(13) 0.00315(10) 0.01104(10) 0.00742(9)
    C1 0.0292(15) 0.0262(14) 0.0257(14) -0.0018(11) 0.0112(12) -0.0028(11)
    C2 0.0312(16) 0.0350(16) 0.0281(15) -0.0025(13) 0.0091(13) -0.0058(13)
    C3 0.0238(14) 0.0324(15) 0.0271(14) 0.0005(11) 0.0110(12) 0.0006(12)
    C4 0.0318(16) 0.0319(16) 0.0357(16) 0.0040(12) 0.0159(13) 0.0032(13)
    C5 0.0407(18) 0.0283(16) 0.0256(14) 0.0030(13) 0.0076(13) -0.0036(12)
    N1 0.0348(14) 0.0288(12) 0.0236(11) 0.0020(10) 0.0078(11) 0.0023(10)
    N3 0.0409(17) 0.0394(16) 0.0255(13) -0.0030(13) 0.0087(13) -0.0003(12)
    N4 0.0449(18) 0.0308(15) 0.0293(15) 0.0008(13) 0.0089(14) 0.0015(12)
    O2 0.0585(15) 0.0284(11) 0.0447(13) 0.0004(10) 0.0212(12) -0.0026(10)
    O3 0.0710(17) 0.0340(12) 0.0370(12) -0.0047(12) 0.0189(12) -0.0112(10)
    O4 0.0606(15) 0.0428(13) 0.0230(11) 0.0044(11) 0.0100(11) -0.0014(10)
loop_
    _geom_bond_atom_site_label_1
    _geom_bond_atom_site_label_2
    _geom_bond_site_symmetry_2
    _geom_bond_distance
    _geom_bond_publ_flag
    Ag1 N1 . 2.134(2) y
    Ag1 N4 . 2.123(3) y
    Ag1 O4 . 2.628(2) y
    Ag2 N2 . 2.132(2) y
    Ag2 N3 . 2.133(3) y
    Ag2 O1 . 2.607(2) y
    Ag1 Ag1 2 2.9916(5) y
    Ag1 Ag2 6_575 3.0021(4) y
    O1 C4 . 1.228(4) ?
    N2 C5 . 1.325(4) ?
    N2 C3 . 1.377(4) ?
    C1 N1 . 1.371(4) ?
    C1 C3 . 1.373(4) ?
    C1 C2 . 1.481(4) ?
    C2 O4 . 1.223(4) ?
    C2 O3 . 1.294(4) ?
    C3 C4 . 1.487(4) ?
    C4 O2 . 1.287(4) ?
    C5 N1 . 1.338(4) ?
    C5 H1 . 0.87(4) ?
    N3 H3 . 0.92(4) ?
    N3 H4 . 0.93(4) ?
    N3 H5 . 0.90(4) ?
    N4 H6 . 0.87(4) ?
    N4 H7 . 0.87(4) ?
    N4 H8 . 0.77(5) ?
    O2 H2 . 1.19(8) ?
    O3 H2 . 1.26(8) ?
loop_
    _geom_angle_atom_site_label_1
    _geom_angle_atom_site_label_2
    _geom_angle_atom_site_label_3
    _geom_angle_site_symmetry_1
    _geom_angle_site_symmetry_3
    _geom_angle
    _geom_angle_publ_flag
    N2 Ag2 N3 . . 177.40(11) ?
    N2 Ag2 O1 . . 71.12(8) ?
    N3 Ag2 O1 . . 111.27(10) ?
    N2 Ag2 Ag1 . 6_576 96.10(7) ?
    N3 Ag2 Ag1 . 6_576 82.35(9) ?
    O1 Ag2 Ag1 . 6_576 104.71(6) ?
    C4 O1 Ag2 . . 109.3(2) ?
    C5 N2 C3 . . 105.0(2) ?
    C5 N2 Ag2 . . 135.2(2) ?
    C3 N2 Ag2 . . 119.74(19) ?
    N4 Ag1 N1 . . 173.75(11) ?
    N4 Ag1 O4 . . 115.67(10) ?
    N1 Ag1 O4 . . 70.43(8) ?
    N4 Ag1 Ag1 . 2 99.91(10) ?
    N1 Ag1 Ag1 . 2 76.36(7) ?
    O4 Ag1 Ag1 . 2 106.67(5) ?
    N4 Ag1 Ag2 . 6_575 82.99(10) ?
    N1 Ag1 Ag2 . 6_575 99.09(7) ?
    O4 Ag1 Ag2 . 6_575 87.07(6) ?
    Ag1 Ag1 Ag2 2 6_575 162.610(12) ?
    N1 C1 C3 . . 108.8(2) ?
    N1 C1 C2 . . 119.1(2) ?
    C3 C1 C2 . . 132.0(3) ?
    O4 C2 O3 . . 122.5(3) ?
    O4 C2 C1 . . 120.6(3) ?
    O3 C2 C1 . . 116.9(3) ?
    C1 C3 N2 . . 107.8(2) ?
    C1 C3 C4 . . 132.2(3) ?
    N2 C3 C4 . . 120.0(2) ?
    O1 C4 O2 . . 123.4(3) ?
    O1 C4 C3 . . 119.5(3) ?
    O2 C4 C3 . . 117.1(3) ?
    N2 C5 N1 . . 114.1(3) ?
    N2 C5 H1 . . 127(2) ?
    N1 C5 H1 . . 119(2) ?
    C5 N1 C1 . . 104.3(2) ?
    C5 N1 Ag1 . . 134.8(2) ?
    C1 N1 Ag1 . . 120.49(18) ?
    Ag2 N3 H3 . . 114(3) ?
    Ag2 N3 H4 . . 109(2) ?
    H3 N3 H4 . . 101(3) ?
    Ag2 N3 H5 . . 109(2) ?
    H3 N3 H5 . . 112(3) ?
    H4 N3 H5 . . 111(3) ?
    Ag1 N4 H6 . . 115(3) ?
    Ag1 N4 H7 . . 111(3) ?
    H6 N4 H7 . . 111(4) ?
    Ag1 N4 H8 . . 112(4) ?
    H6 N4 H8 . . 103(4) ?
    H7 N4 H8 . . 104(4) ?
    C4 O2 H2 . . 113(3) ?
    C2 O3 H2 . . 113(3) ?
    C2 O4 Ag1 . . 108.15(19) ?
loop_
    _geom_hbond_atom_site_label_D
    _geom_hbond_atom_site_label_H
    _geom_hbond_atom_site_label_A
    _geom_hbond_site_symmetry_A
    _geom_hbond_distance_DH
    _geom_hbond_distance_HA
    _geom_hbond_distance_DA
    _geom_hbond_angle_DHA
    _geom_hbond_publ_flag
    O2 H2 O3 . 1.19(8) 1.26(8) 2.448(3) 172(6) y
data_global
_journal_date_recd_electronic     2009-10-11
_journal_date_accepted     2009-10-31
_journal_name_full     'Acta Crystallographica, Section E'
_journal_year     2009
_journal_volume     65
_journal_issue     12
_journal_page_first     m1523
_journal_page_last     m1523
_journal_paper_category     QM
_journal_coeditor_code     HY2243
_publ_contact_author_name     'Jiang-Feng Song'
_publ_contact_author_address
;
Department of Chemistry
North University of China
Taiyuan Shanxi 030051
People's Republic of China
;
_publ_contact_author_email     jfsong0129@gmail.com
_publ_contact_author_fax     '86 351 3922152'
_publ_contact_author_phone     '86 351 3925010'
_publ_section_title
;\
(\m-5-Carboxy-1<i>H</i>-imidazole-4-carboxylato-\k^4^<i>N</i>^1^,<i>O</i>^5^:\
<i>N</i>^3^,<i>O</i>^4^)bis[amminesilver(I)]
;
loop_
    _publ_author_name
    _publ_author_address
    'Rui-Sha Zhou'
;
Department of Chemistry
North University of China
Taiyuan Shanxi 030051
People's Republic of China
;
    'Jiang-Feng Song'
;
Department of Chemistry
North University of China
Taiyuan Shanxi 030051
People's Republic of China
;
