# Supplementary material for: (μ-5-Carb­oxy-1H-imidazole-4-carboxyl­ato-κ4 N 1,O 5:N 3,O 4)bis­[amminesilver(I)]
Source: Acta Crystallogr Sect E Struct Rep Online. 2009 Nov 7;65(Pt 12):m1523. doi: 10.1107/S1600536809045747 (PMC2972141; doi:10.1107/S1600536809045747)
Supplement: Supplementary file 2 [file e-65-m1523-Isup2.hkl]

# 
# h,k,l, Fc-squared, Fo-squared, sigma(Fo-squared) and status flag 
# 
data_I
_shelx_title ' s in C2/c' 
_shelx_refln_list_code          4 
_shelx_F_calc_maximum      978.21 
_exptl_crystal_F_000      1536.00 
_reflns_d_resolution_high  0.8080 
 
loop_ 
 _symmetry_equiv_pos_as_xyz 
 'x, y, z' 
 '-x, y, -z+1/2' 
 'x+1/2, y+1/2, z' 
 '-x+1/2, y+1/2, -z+1/2' 
 '-x, -y, -z' 
 'x, -y, z-1/2' 
 '-x+1/2, -y+1/2, -z' 
 'x+1/2, -y+1/2, z-1/2' 
 
_cell_length_a    18.3800 
_cell_length_b     8.3243 
_cell_length_c    13.6696 
_cell_angle_alpha  90.000 
_cell_angle_beta  113.160 
_cell_angle_gamma  90.000 
 
_shelx_F_squared_multiplier     1.000 
 
loop_ 
 _refln_index_h 
 _refln_index_k 
 _refln_index_l 
 _refln_F_squared_calc 
 _refln_F_squared_meas 
 _refln_F_squared_sigma 
 _refln_observed_status 
   2   0   0      509.36      499.07     32.20 o 
   4   0   0     3504.01     4258.23    128.79 o 
   8   0   0    91747.41    89157.12   1642.11 o 
  10   0   0      360.23      418.58     72.45 o 
  12   0   0    21078.75    21524.57    571.52 o 
  14   0   0    37157.70    35072.00    853.26 o 
  16   0   0     5810.64     5779.60    305.88 o 
  18   0   0     1625.31     1489.17    177.09 o 
  20   0   0     4883.52     4757.30    313.93 o 
   1   1   0    45262.05    46816.10    937.78 o 
   3   1   0     1635.22     2028.49     80.50 o 
   5   1   0     1063.20     1329.30     41.31 o 
   7   1   0    55343.20    53157.39    970.00 o 
   9   1   0     5000.57     4959.63    141.96 o 
  11   1   0     6966.58     6973.00    193.27 o 
  13   1   0      390.59      446.08     65.27 o 
  15   1   0     7287.46     7259.22    195.07 o 
  17   1   0     1639.41     1610.59     86.79 o 
  19   1   0     3297.92     3449.45    229.41 o 
   0   2   0    87055.52    85039.23   1477.10 o 
   2   2   0    22251.47    22848.64    253.28 o 
   4   2   0    64118.36    64353.52    825.09 o 
   6   2   0     5287.08     5532.00    151.33 o 
   8   2   0    14887.69    14427.49    209.70 o 
  10   2   0    15727.67    15348.64    235.03 o 
  12   2   0     7829.06     7843.41    491.02 o 
  14   2   0     7650.86     7388.01    169.31 o 
  16   2   0       19.33       53.95     29.19 o 
  18   2   0      279.32      286.00     48.58 o 
  20   2   0     1327.27     1560.69    213.31 o 
   1   3   0    89786.88    91694.18    699.76 o 
   3   3   0    21773.73    22316.43    332.07 o 
   5   3   0    10961.10    11032.08    163.39 o 
   7   3   0   103083.34   100309.21   1036.36 o 
   9   3   0    13072.01    12656.96    202.79 o 
  11   3   0     7102.20     6602.23    146.39 o 
  13   3   0       95.13      108.69     24.98 o 
  15   3   0    16037.26    15552.24    277.53 o 
  17   3   0       45.26       12.35     29.19 o 
  19   3   0     5814.59     5998.27    356.38 o 
   0   4   0     6760.45     6537.48    152.94 o 
   2   4   0    72988.06    71638.61    565.63 o 
   4   4   0      268.86      340.80     19.59 o 
   6   4   0    17115.75    16664.24    200.89 o 
   8   4   0    40491.74    40221.55    481.97 o 
  10   4   0    24446.58    23925.62    285.26 o 
  12   4   0      617.92      573.17     44.00 o 
  14   4   0     1432.02     1527.07     72.04 o 
  16   4   0     4671.02     4965.52    152.13 o 
  18   4   0     5995.40     5638.67    176.29 o 
   1   5   0      104.07      117.85     13.83 o 
   3   5   0    35787.45    36092.83    316.24 o 
   5   5   0    13638.19    13463.63    177.14 o 
   7   5   0    10054.49     9710.69    150.54 o 
   9   5   0    22147.96    21599.67    268.82 o 
  11   5   0      309.25      280.62     35.35 o 
  13   5   0     2660.94     2465.43    105.22 o 
  15   5   0      781.33      758.33     57.13 o 
  17   5   0     7916.93     7695.48    171.90 o 
   0   6   0    11548.34    11119.67    211.36 o 
   2   6   0      511.09      493.01     28.53 o 
   4   6   0       19.00       27.91     15.32 o 
   6   6   0       81.62      108.37     22.48 o 
   8   6   0     2800.91     2793.91     80.59 o 
  10   6   0      127.02      151.22     29.63 o 
  12   6   0     1940.14     2115.80     80.17 o 
  14   6   0      767.77      922.14     62.59 o 
  16   6   0      545.43      603.71     58.83 o 
   1   7   0    16959.74    16686.51    241.39 o 
   3   7   0     8032.68     8022.74    158.88 o 
   5   7   0    15619.39    15363.00    247.00 o 
   7   7   0        0.82       22.91     22.48 o 
   9   7   0    17598.54    17506.38    289.45 o 
  11   7   0     1453.73     1251.60     78.12 o 
  13   7   0     2824.44     2672.04    113.74 o 
  15   7   0      316.37      359.22     61.42 o 
   0   8   0     1397.09     1384.53    112.69 o 
   2   8   0    11620.48    11608.77    201.24 o 
   4   8   0     1157.67     1284.87    100.62 o 
   6   8   0     4608.11     4632.68    153.37 o 
   8   8   0     1492.60     1535.07    124.77 o 
  10   8   0    12790.54    12776.61    292.76 o 
  12   8   0      931.39      953.01     88.09 o 
   1   9   0      625.60      738.38     76.47 o 
   3   9   0      358.35      358.61     56.92 o 
   5   9   0      519.32      416.20     59.56 o 
   7   9   0      173.70      108.67     39.84 o 
   9   9   0       50.21      -24.15     64.40 o 
   0  10   0        5.08       32.20     48.30 o 
   2  10   0     2481.78     2596.19    125.22 o 
   4  10   0      525.31      551.75     70.98 o 
 -21   1   1     4732.44     4820.16    227.68 o 
 -19   1   1     8554.19     8677.81    290.29 o 
 -17   1   1        0.35       -2.30     23.43 o 
 -15   1   1    13502.87    13457.99    240.36 o 
 -13   1   1     2963.35     2944.04     73.91 o 
 -11   1   1    23965.17    23896.67    262.07 o 
  -9   1   1      218.19      187.89     17.09 o 
  -7   1   1   162089.08   154904.64   1168.50 o 
  -5   1   1    91529.47    94417.65    808.94 o 
  -3   1   1      682.13      803.87     21.48 o 
  -1   1   1     1789.28     2213.63     48.30 o 
   1   1   1   179972.42   170455.77   4588.26 o 
   3   1   1     4706.74     4896.20     90.54 o 
   5   1   1    55855.38    56325.75    589.20 o 
   7   1   1    31558.31    30242.17    359.43 o 
   9   1   1     9123.20     9250.41    402.48 o 
  11   1   1      321.01      333.47     53.85 o 
  13   1   1    15687.84    15764.23    511.15 o 
  15   1   1    27347.46    27534.40    595.67 o 
  17   1   1       61.97       52.32     51.23 o 
  19   1   1     5300.28     4976.72    350.16 o 
 -20   2   1       27.47       72.45     51.23 o 
 -18   2   1     4197.99     4195.13    139.40 o 
 -16   2   1     2845.13     2879.15    107.36 o 
 -14   2   1    29853.35    29554.85    408.03 o 
 -12   2   1     2231.08     2241.18     88.37 o 
 -10   2   1     4053.22     4167.38     68.37 o 
  -8   2   1    54957.97    53759.29    503.77 o 
  -6   2   1    68897.88    67497.63    602.53 o 
  -4   2   1     7936.70     8298.78    101.73 o 
  -2   2   1     3014.34     3139.30     46.75 o 
   0   2   1   159844.89   151015.83   3002.07 o 
   2   2   1    35120.77    36736.27    389.99 o 
   4   2   1     5668.23     5557.94     95.51 o 
   6   2   1     3454.45     3815.05     84.03 o 
   8   2   1   106029.94   103039.01   1068.75 o 
  10   2   1     3394.89     3708.80    100.65 o 
  12   2   1    12976.71    12406.17    290.12 o 
  14   2   1     3447.16     3510.03    153.68 o 
  16   2   1     5598.99     5435.17    210.37 o 
  18   2   1      590.63      592.70     66.14 o 
 -19   3   1      818.51      762.40     74.19 o 
 -17   3   1     9331.68     9312.73    320.50 o 
 -15   3   1     1238.32     1062.24     75.96 o 
 -13   3   1        8.35       26.63     18.33 o 
 -11   3   1     1583.82     1546.72     57.29 o 
  -9   3   1    34731.55    34138.25    355.71 o 
  -7   3   1       42.08       64.14     15.32 o 
  -5   3   1    29796.29    29806.10    296.55 o 
  -3   3   1     4160.25     4251.26     67.29 o 
  -1   3   1    15892.51    16435.55    169.43 o 
   1   3   1     5384.77     5728.25     80.82 o 
   3   3   1    33576.80    32275.50    306.71 o 
   5   3   1    16505.83    16713.80    520.54 o 
   7   3   1      673.13      612.33     71.97 o 
   9   3   1    12350.85    12377.50    203.05 o 
  11   3   1    19523.54    18696.07    285.92 o 
  13   3   1     4338.65     4088.98    122.72 o 
  15   3   1      607.20      601.95    100.62 o 
  17   3   1     4231.30     4440.72    149.00 o 
  19   3   1       21.93       10.65     35.95 o 
 -18   4   1     1137.39     1056.71    167.48 o 
 -16   4   1      730.93      712.06     66.13 o 
 -14   4   1     9538.12     9427.50    169.12 o 
 -12   4   1    11642.24    11834.91    184.09 o 
 -10   4   1     4605.11     4538.32    101.08 o 
  -8   4   1     3104.56     3051.57     87.64 o 
  -6   4   1     8326.65     7770.05    175.44 o 
  -4   4   1    40472.93    41029.21    393.16 o 
  -2   4   1    53640.32    54175.38    474.29 o 
   0   4   1    34994.37    33690.04    376.84 o 
   2   4   1     5730.78     6351.37     95.27 o 
   4   4   1     4679.29     4723.65     78.32 o 
   6   4   1    10190.39    10234.19    170.82 o 
   8   4   1    21970.33    20809.79    294.39 o 
  10   4   1     5209.82     5441.68    133.33 o 
  12   4   1     9625.52     9255.81    193.42 o 
  14   4   1     1513.97     1548.47     86.09 o 
  16   4   1      628.25      753.58     73.27 o 
  18   4   1     1643.84     1634.52    104.99 o 
 -17   5   1     2304.65     2421.24     95.82 o 
 -15   5   1     3732.65     3722.97    110.49 o 
 -13   5   1     2254.13     2290.44     80.13 o 
 -11   5   1      360.16      302.76     33.82 o 
  -9   5   1    11030.68    11056.88    169.80 o 
  -7   5   1    14852.22    14613.64    193.09 o 
  -5   5   1    11678.69    11712.94    158.65 o 
  -3   5   1     1636.85     1558.81     39.79 o 
  -1   5   1    21625.86    22016.48    209.28 o 
   1   5   1    25324.28    25235.75    235.48 o 
   3   5   1    10430.48     9799.38    121.73 o 
   5   5   1       78.43      124.56     25.40 o 
   7   5   1    13518.66    13037.91    216.84 o 
   9   5   1     8136.06     8123.24    236.88 o 
  11   5   1     4370.42     4166.69    105.00 o 
  13   5   1      158.80      162.53     55.05 o 
  15   5   1     1494.89     1580.12     77.80 o 
  17   5   1     1971.75     1976.47     90.71 o 
 -16   6   1    10670.77    11025.39    240.61 o 
 -14   6   1      875.56      876.18     79.98 o 
 -12   6   1     6864.84     6521.05    162.24 o 
 -10   6   1     7683.65     7638.15    195.19 o 
  -8   6   1    13901.96    13334.58    193.09 o 
  -6   6   1     5376.32     5356.22    111.54 o 
  -4   6   1    19660.76    19512.72    232.96 o 
  -2   6   1    40471.90    40002.42    558.24 o 
   0   6   1     5381.20     5416.89     77.77 o 
   2   6   1    42392.82    42186.59    374.26 o 
   4   6   1      391.51      362.89     32.42 o 
   6   6   1    10642.40    10454.27    169.63 o 
   8   6   1      968.66     1004.37     54.03 o 
  10   6   1    33819.66    33631.51    392.86 o 
  12   6   1       73.73       93.44     36.02 o 
  14   6   1       96.88       93.05     42.99 o 
  16   6   1     1708.10     1675.04    134.78 o 
 -15   7   1       16.99       14.24     31.44 o 
 -13   7   1       41.50       -5.71     50.68 o 
 -11   7   1      351.68      357.24     50.00 o 
  -9   7   1     6642.77     6704.90    182.24 o 
  -7   7   1       71.95      118.49     29.84 o 
  -5   7   1     3807.20     3883.91    122.37 o 
  -3   7   1      475.69      469.04     46.92 o 
  -1   7   1     2199.39     2355.11     74.18 o 
   1   7   1      358.80      421.50     33.75 o 
   3   7   1    10461.81     9977.46    179.42 o 
   5   7   1     3735.62     3866.16    106.89 o 
   7   7   1       70.16       94.99     29.21 o 
   9   7   1      523.31      434.58     59.56 o 
  11   7   1     2469.16     2319.71    116.58 o 
  13   7   1      462.69      473.69     68.30 o 
 -12   8   1     1687.99     1615.78    104.64 o 
 -10   8   1     3111.61     2988.12    132.94 o 
  -8   8   1     1631.28     1625.99    100.62 o 
  -6   8   1      273.44      220.41     42.41 o 
  -4   8   1      485.38      555.79     59.56 o 
  -2   8   1     2874.95     2909.52     92.72 o 
   0   8   1     1198.74      940.79     70.98 o 
   2   8   1     3852.03     3821.76    106.69 o 
   4   8   1     1173.23     1063.98     76.68 o 
   6   8   1     3111.30     3143.80    148.92 o 
   8   8   1       79.26      104.64     39.84 o 
  10   8   1     2184.05     2417.76    122.28 o 
  12   8   1       83.00      104.64     45.54 o 
  -9   9   1     8721.13     9409.49    250.25 o 
  -7   9   1      422.41      369.84     56.92 o 
  -5   9   1     5276.17     5310.04    170.76 o 
  -3   9   1      286.99      294.24     56.35 o 
  -1   9   1     4991.28     5379.60    167.84 o 
   1   9   1     1376.89     1314.89     88.09 o 
   3   9   1     9506.03     9977.65    244.75 o 
   5   9   1     4252.77     4382.30    159.37 o 
   7   9   1       67.49      109.47     42.41 o 
   9   9   1     4885.89     5465.97    190.62 o 
  -4  10   1       20.82       20.12     34.15 o 
  -2  10   1      328.18      310.71     59.56 o 
   0  10   1     2090.07     2150.41    181.12 o 
   2  10   1     3610.07     3578.15    147.99 o 
   4  10   1      621.47      547.11     70.98 o 
 -20   0   2     2904.96     2938.10    241.49 o 
 -18   0   2     7272.08     7783.94    370.28 o 
 -16   0   2       59.68       16.10     48.30 o 
 -14   0   2    37875.78    38154.80    566.48 o 
 -12   0   2      745.45     1408.68     80.50 o 
 -10   0   2    12343.30    13321.63    234.02 o 
  -8   0   2     7468.51     7800.47    146.93 o 
  -6   0   2   956899.56   775502.63  32681.29 o 
  -4   0   2    11182.07    11400.30    225.39 o 
  -2   0   2     3741.12     3453.27     96.59 o 
   0   0   2   145900.86   147387.75   2591.96 o 
   2   0   2    99809.20   106565.35   1270.99 o 
   4   0   2    10474.01    12034.12    289.78 o 
   6   0   2    32405.56    31264.55    652.02 o 
   8   0   2   168750.86   165161.20   2930.05 o 
  10   0   2     4502.56     4515.81    209.29 o 
  12   0   2    17962.47    18546.22    539.32 o 
  14   0   2     1101.10     1263.78    144.89 o 
  16   0   2    18345.08    18755.51    611.77 o 
  18   0   2      209.31      112.69     80.50 o 
 -21   1   2     1655.45     1245.33    130.54 o 
 -19   1   2     1249.88     1150.42    116.58 o 
 -17   1   2     1637.40     1552.54     94.62 o 
 -15   1   2     3070.43     3024.77    100.44 o 
 -13   1   2    13702.59    13934.06    205.72 o 
 -11   1   2       64.89       87.26     29.84 o 
  -9   1   2     3253.68     3383.53     64.87 o 
  -7   1   2    55141.02    56112.26    505.21 o 
  -5   1   2     9500.80     9724.94    113.65 o 
  -3   1   2       36.06      113.51     17.27 o 
  -1   1   2     6081.25     6669.65     88.09 o 
   1   1   2    85968.03    87189.11   1007.33 o 
   3   1   2     3478.23     3614.30     54.58 o 
   5   1   2    19030.35    19594.87    260.89 o 
   7   1   2     2237.52     2228.82     81.80 o 
   9   1   2    14710.28    14267.56    287.40 o 
  11   1   2     4175.80     4510.07    159.07 o 
  13   1   2    12114.79    11852.66    446.75 o 
  15   1   2     2311.89     2141.36    185.14 o 
  17   1   2     2621.89     2463.62    201.24 o 
  19   1   2     1458.65     1408.18    197.21 o 
 -20   2   2      455.47      426.89    112.69 o 
 -18   2   2     1411.04     1419.84     83.87 o 
 -16   2   2     6093.50     6108.94    157.32 o 
 -14   2   2    10066.54    10119.45    198.95 o 
 -12   2   2     1117.61     1141.42     58.39 o 
 -10   2   2     2672.37     2812.55     82.28 o 
  -8   2   2     2883.76     3009.64     63.20 o 
  -6   2   2    34935.46    35164.48    335.65 o 
  -4   2   2    24360.94    24741.73    239.87 o 
  -2   2   2   115483.97   115977.02   1316.75 o 
   0   2   2    43120.91    42962.31    467.07 o 
   2   2   2     4589.02     4193.17     56.92 o 
   4   2   2    11120.96    11128.05    145.32 o 
   6   2   2    18796.04    18936.84    205.69 o 
   8   2   2    36604.75    36467.19    439.61 o 
  10   2   2     6627.60     6788.25    145.54 o 
  12   2   2      940.69      886.85     82.39 o 
  14   2   2      557.04      532.44     79.69 o 
  16   2   2     4121.62     3975.66    184.92 o 
  18   2   2     2138.99     2092.29    156.45 o 
 -19   3   2     1382.98     1382.31    127.64 o 
 -17   3   2      934.40      893.45     72.10 o 
 -15   3   2    10389.18     9964.73    205.79 o 
 -13   3   2    20138.52    19546.17    266.58 o 
 -11   3   2     9505.13     9192.60    145.64 o 
  -9   3   2    11566.06    11583.52    156.90 o 
  -7   3   2   100141.25    96161.34    851.64 o 
  -5   3   2    21145.51    22002.04    228.46 o 
  -3   3   2     4202.02     4418.23     66.31 o 
  -1   3   2     2877.60     3044.29     50.88 o 
   1   3   2   195305.98   183938.59   2150.60 o 
   3   3   2     3990.19     4450.80     71.91 o 
   5   3   2    26738.96    26154.74    350.20 o 
   7   3   2     6291.70     6452.95    207.16 o 
   9   3   2    31364.64    30425.82    393.44 o 
  11   3   2     1189.60     1337.68    176.79 o 
  13   3   2    17577.68    16729.08    283.84 o 
  15   3   2     8770.92     8936.52    273.03 o 
  17   3   2      891.15     1035.10    116.58 o 
 -20   4   2      237.40      195.97     48.58 o 
 -18   4   2       69.23      120.10     40.09 o 
 -16   4   2    10855.42    11115.96    259.81 o 
 -14   4   2     9640.37     9757.30    171.02 o 
 -12   4   2     5880.71     5797.76    119.32 o 
 -10   4   2     4381.35     4317.73     92.88 o 
  -8   4   2    36697.73    36740.83    378.81 o 
  -6   4   2     5940.84     5521.32     93.20 o 
  -4   4   2    46373.83    45197.95    371.01 o 
  -2   4   2     1809.16     1606.15     42.99 o 
   0   4   2    21922.88    21882.65    229.60 o 
   2   4   2    82752.34    85091.42    768.96 o 
   4   4   2    31805.93    32684.47    349.72 o 
   6   4   2     7904.08     8260.78    152.33 o 
   8   4   2     5130.74     5208.86    150.07 o 
  10   4   2    19052.41    18469.77    287.95 o 
  12   4   2     9350.20     9449.35    199.58 o 
  14   4   2        6.76       15.83     27.87 o 
  16   4   2     2288.53     2307.41    150.11 o 
  18   4   2     5094.62     4946.13    186.80 o 
 -19   5   2     2041.43     2077.26    261.61 o 
 -17   5   2     2428.88     2359.36     93.16 o 
 -15   5   2     3886.21     3933.79    109.45 o 
 -13   5   2     1431.35     1376.96     72.04 o 
 -11   5   2     4061.86     4133.93    116.19 o 
  -9   5   2    38275.64    37327.55    398.56 o 
  -7   5   2     2075.89     2242.98     61.96 o 
  -5   5   2     5997.45     5628.67     96.35 o 
  -3   5   2     5646.33     5518.88     78.55 o 
  -1   5   2    18048.57    17296.25    195.81 o 
   1   5   2    13431.39    13432.46    168.14 o 
   3   5   2    53858.24    52835.87    453.22 o 
   5   5   2     5168.24     5292.23    121.58 o 
   7   5   2      136.96      122.16     35.72 o 
   9   5   2        2.64       14.58     22.30 o 
  11   5   2    17648.41    17635.16    293.89 o 
  13   5   2     4593.20     4698.43    144.43 o 
  15   5   2     2310.58     2312.61     91.50 o 
  17   5   2     1198.54     1274.86    103.41 o 
 -16   6   2       43.25       64.49     49.31 o 
 -14   6   2     1635.77     1867.25    112.00 o 
 -12   6   2       14.87       32.36     34.11 o 
 -10   6   2        2.25       55.08     25.40 o 
  -8   6   2     1567.36     1446.85     68.55 o 
  -6   6   2     6879.83     6804.10    143.24 o 
  -4   6   2      100.19      105.66     23.42 o 
  -2   6   2      112.30      120.90     19.51 o 
   0   6   2     1551.91     1615.04     46.34 o 
   2   6   2     1221.71     1131.31     53.24 o 
   4   6   2       82.32      114.89     30.92 o 
   6   6   2     2560.72     2885.35     95.51 o 
   8   6   2     1324.46     1297.52     81.95 o 
  10   6   2      387.91      373.00     47.69 o 
  12   6   2     2813.49     2686.04     93.31 o 
  14   6   2        3.51       -2.12     24.78 o 
 -15   7   2     3908.58     3916.23    139.44 o 
 -13   7   2        5.62      -26.03     26.03 o 
 -11   7   2     5469.16     5544.25    151.50 o 
  -9   7   2    10529.89    10445.98    266.96 o 
  -7   7   2     6629.91     6580.30    150.94 o 
  -5   7   2    19420.95    19428.83    290.25 o 
  -3   7   2      789.08      839.50     63.16 o 
  -1   7   2    17039.79    16499.06    214.44 o 
   1   7   2       45.44       58.92     29.05 o 
   3   7   2    38284.55    38708.60    613.26 o 
   5   7   2       56.70      146.17     31.95 o 
   7   7   2     3610.12     3567.72    111.34 o 
   9   7   2     2978.91     3079.41    109.18 o 
  11   7   2     9900.95     9697.33    210.16 o 
  13   7   2      311.34      338.05     52.54 o 
 -14   8   2       93.07      104.64     64.40 o 
 -12   8   2     3362.99     3299.09    123.93 o 
 -10   8   2      180.74      175.08     40.04 o 
  -8   8   2     7185.54     7415.35    174.16 o 
  -6   8   2     1447.24     1331.43     75.04 o 
  -4   8   2     9200.87     9812.23    192.14 o 
  -2   8   2     6232.88     6236.02    139.27 o 
   0   8   2     2217.43     2384.96    105.19 o 
   2   8   2     6753.94     6525.46    145.28 o 
   4   8   2    11921.67    12675.13    276.01 o 
   6   8   2     3843.24     3641.86    139.36 o 
   8   8   2      235.41      201.68     51.23 o 
  10   8   2     8651.71     8764.43    241.86 o 
  -9   9   2       72.68       28.17     34.15 o 
  -7   9   2     1276.99     1361.11     96.26 o 
  -5   9   2       71.24       61.04     44.27 o 
  -3   9   2      489.60      515.68     62.61 o 
  -1   9   2      130.84      117.65     40.25 o 
   1   9   2      485.54      487.80     62.61 o 
   3   9   2        1.26       -8.05     28.46 o 
   5   9   2      595.20      579.64     76.47 o 
   7   9   2       11.50       15.48     36.67 o 
  -4  10   2     2573.50     2800.94    181.12 o 
  -2  10   2     2148.01     2231.17    116.58 o 
   0  10   2       44.94       88.55     45.54 o 
   2  10   2     1054.28     1357.80     99.49 o 
 -21   1   3     6190.38     6247.42    252.86 o 
 -19   1   3        7.74      -36.67     36.67 o 
 -17   1   3     3393.94     3484.85    115.84 o 
 -15   1   3     1983.75     2087.56    122.07 o 
 -13   1   3    58562.93    58156.17    561.35 o 
 -11   1   3    59065.13    61024.74    570.30 o 
  -9   1   3     3020.96     2907.90     59.54 o 
  -7   1   3    48589.07    48459.14    445.17 o 
  -5   1   3    66740.58    66840.98    587.48 o 
  -3   1   3     3777.57     3995.58     57.29 o 
  -1   1   3    28750.91    28894.90    265.11 o 
   1   1   3    95597.01    97610.81    739.38 o 
   3   1   3      115.17      124.73     18.01 o 
   5   1   3     3832.92     3851.46     68.97 o 
   7   1   3     4581.97     4819.37    106.62 o 
   9   1   3    77663.02    78307.41   1075.77 o 
  11   1   3     2393.54     2569.81    197.21 o 
  13   1   3    24499.82    23811.10    469.56 o 
  15   1   3     1254.20     1211.47    113.84 o 
  17   1   3     1059.76     1202.62    124.77 o 
 -20   2   3     4972.10     4813.64    161.27 o 
 -18   2   3     3181.39     3078.16    162.03 o 
 -16   2   3     1928.47     1923.64    123.37 o 
 -14   2   3    33567.87    32749.89    436.86 o 
 -12   2   3     9228.74     8884.86    171.40 o 
 -10   2   3     4156.81     4099.46     78.49 o 
  -8   2   3      901.21      885.90     37.05 o 
  -6   2   3   141628.48   139224.61   1647.76 o 
  -4   2   3     4908.76     5399.37     87.93 o 
  -2   2   3     6603.63     6823.56    100.34 o 
   0   2   3    61340.69    63310.85    554.68 o 
   2   2   3   203220.16   200387.59   1675.93 o 
   4   2   3     7356.29     7986.15    107.55 o 
   6   2   3    18458.17    17673.38    199.74 o 
   8   2   3    43424.83    43245.63    510.99 o 
  10   2   3     9523.75     9598.15    182.28 o 
  12   2   3     3679.35     3746.27    156.45 o 
  14   2   3     5281.56     4909.39    193.52 o 
  16   2   3     6439.34     7085.08    253.24 o 
  18   2   3      658.40      687.76    107.70 o 
 -21   3   3        7.26       10.94     38.93 o 
 -19   3   3      115.13      108.40     37.52 o 
 -17   3   3      106.48      134.74     37.90 o 
 -15   3   3    11613.44    11604.79    226.45 o 
 -13   3   3       13.86       -5.66     22.30 o 
 -11   3   3    16675.44    17089.28    218.89 o 
  -9   3   3    13545.70    13832.34    178.29 o 
  -7   3   3     2909.09     2838.63     79.01 o 
  -5   3   3    17670.39    18344.09    196.10 o 
  -3   3   3     6790.32     6192.89     80.74 o 
  -1   3   3    35766.80    36171.07    335.30 o 
   1   3   3     1901.02     2262.27     49.36 o 
   3   3   3    41442.36    42195.24    429.89 o 
   5   3   3    16175.19    16822.67    193.31 o 
   7   3   3     9560.34     9837.04    136.94 o 
   9   3   3      536.85      630.18     48.49 o 
  11   3   3    16722.17    16947.00    277.90 o 
  13   3   3      626.94      670.88     61.46 o 
  15   3   3     1501.70     1442.09    152.94 o 
  17   3   3      637.19      629.72     99.49 o 
 -20   4   3     1752.38     1710.01    106.04 o 
 -18   4   3     4170.22     4273.72    146.39 o 
 -16   4   3     2392.05     2202.28    101.29 o 
 -14   4   3     9656.81     9480.96    175.03 o 
 -12   4   3       16.59       54.69     27.41 o 
 -10   4   3     7914.39     8187.92    135.24 o 
  -8   4   3    18842.10    18590.06    221.43 o 
  -6   4   3    44886.45    42569.29    411.78 o 
  -4   4   3    30071.42    30200.34    299.04 o 
  -2   4   3      341.50      450.84     29.19 o 
   0   4   3       49.82       59.44     27.88 o 
   2   4   3    19169.21    18476.03    210.09 o 
   4   4   3     9185.92     8972.99    161.00 o 
   6   4   3    27222.50    26978.43    351.99 o 
   8   4   3    16816.10    16826.26    262.47 o 
  10   4   3      278.57      306.12     42.65 o 
  12   4   3      991.92     1062.79     73.41 o 
  14   4   3     2578.95     2439.79    136.79 o 
  16   4   3     4045.16     4067.17    196.31 o 
 -19   5   3      120.83      204.53     59.56 o 
 -17   5   3      618.02      764.71     90.73 o 
 -15   5   3     5610.51     5425.72    150.66 o 
 -13   5   3     5455.19     5647.19    143.64 o 
 -11   5   3     3604.79     3632.93    107.77 o 
  -9   5   3     5600.84     5194.52    125.95 o 
  -7   5   3    19339.86    19416.64    274.37 o 
  -5   5   3    22136.88    21541.97    287.12 o 
  -3   5   3     4426.32     4114.26     94.95 o 
  -1   5   3     2140.71     2167.51     53.38 o 
   1   5   3    32559.33    32224.52    329.63 o 
   3   5   3    13642.11    13784.41    176.95 o 
   5   5   3     4271.94     4198.95    109.52 o 
   7   5   3     4547.72     4745.62    121.58 o 
   9   5   3     6681.17     6586.35    157.01 o 
  11   5   3     5791.54     5843.87    197.29 o 
  13   5   3     1254.89     1215.43     82.82 o 
  15   5   3        1.21        7.22     34.09 o 
 -18   6   3     1833.69     1928.98    118.84 o 
 -16   6   3     7720.64     7872.16    195.96 o 
 -14   6   3     1798.41     1851.58    138.46 o 
 -12   6   3     4144.08     3933.36    121.23 o 
 -10   6   3     1826.78     2158.87    157.85 o 
  -8   6   3    30047.13    29609.76    392.63 o 
  -6   6   3     4077.01     3953.00    123.17 o 
  -4   6   3    53269.68    52219.71    593.33 o 
  -2   6   3     7252.83     6966.82    136.78 o 
   0   6   3     6099.00     6040.52    107.45 o 
   2   6   3      140.40      312.59    111.62 o 
   4   6   3    52512.00    52666.73    750.30 o 
   6   6   3     5209.40     5307.38    213.31 o 
   8   6   3        0.94       33.66     27.96 o 
  10   6   3    13098.64    13669.18    454.80 o 
  12   6   3     8359.72     8386.54    237.24 o 
  14   6   3      357.46      499.45     75.43 o 
 -15   7   3     1892.33     2007.89    103.70 o 
 -13   7   3       29.00       14.19     27.87 o 
 -11   7   3     2251.44     2244.80     96.50 o 
  -9   7   3     2333.71     2309.85    127.21 o 
  -7   7   3      370.37      349.81     43.73 o 
  -5   7   3       59.14       48.30     25.40 o 
  -3   7   3     5873.83     5883.58    133.79 o 
  -1   7   3     8018.24     7968.53    118.66 o 
   1   7   3      483.12      546.27     57.18 o 
   3   7   3     2612.45     2536.55    374.31 o 
   5   7   3      672.51      621.25     68.42 o 
   7   7   3     1919.66     1997.17    107.70 o 
   9   7   3      534.41      720.64     75.43 o 
  11   7   3     5302.15     5220.91    160.14 o 
  13   7   3      115.63       24.95     37.76 o 
 -14   8   3      358.90      303.73     52.66 o 
 -12   8   3       31.10      -26.03     26.03 o 
 -10   8   3       62.54       61.94     56.34 o 
  -8   8   3     3395.60     3598.40    144.25 o 
  -6   8   3      789.90      646.12    105.74 o 
  -4   8   3     5086.82     5188.45    179.41 o 
  -2   8   3       86.62       77.81     24.99 o 
   0   8   3     3059.83     3120.39    105.58 o 
   2   8   3       30.51      101.46     26.60 o 
   4   8   3     2314.07     2568.85     97.37 o 
   6   8   3     1472.85     1550.46     83.40 o 
   8   8   3        0.16      -28.46     28.46 o 
  10   8   3     1226.43     1370.98    140.87 o 
 -11   9   3     2585.36     3070.60    140.94 o 
  -9   9   3     1527.74     1650.37    101.98 o 
  -7   9   3     2309.20     2577.25    119.12 o 
  -5   9   3     3001.75     2916.28    124.83 o 
  -3   9   3     4087.58     4585.59    511.15 o 
  -1   9   3     9794.03    10098.40    241.45 o 
   1   9   3        4.48       17.56     30.92 o 
   3   9   3    12897.69    14094.81    442.73 o 
   5   9   3     1386.27     1533.54    102.45 o 
   7   9   3      809.30      799.51     82.39 o 
  -4  10   3     2531.76     2542.14    127.97 o 
  -2  10   3      215.48      233.44     72.45 o 
   0  10   3     1045.41      990.10    128.79 o 
 -22   0   4      296.82      225.39    104.64 o 
 -20   0   4     7900.18     8725.74    410.53 o 
 -18   0   4     4991.88     4902.19    281.74 o 
 -16   0   4     6624.47     6745.54    305.88 o 
 -14   0   4    16891.83    17107.84    309.45 o 
 -12   0   4   138789.17   138643.44   3791.36 o 
 -10   0   4    10877.20    10452.22    201.14 o 
  -8   0   4     4808.78     4572.42    112.14 o 
  -6   0   4   169631.28   168512.14   2374.62 o 
  -4   0   4    40120.33    41548.40    543.02 o 
  -2   0   4    31990.84    33184.51    438.17 o 
   0   0   4    23338.25    25100.23    281.76 o 
   2   0   4   293575.34   278295.22   2708.23 o 
   4   0   4       18.94       54.33     15.65 o 
   6   0   4    80897.96    81405.36   1529.42 o 
   8   0   4    13030.66    12653.93    378.33 o 
  10   0   4    34054.00    33389.64    788.86 o 
  12   0   4     3308.10     3324.48    209.29 o 
  14   0   4    21499.47    20969.14    643.97 o 
  16   0   4     8261.58     8025.43    386.38 o 
  18   0   4       10.07       48.30     80.50 o 
 -21   1   4     1105.81     1440.09    133.67 o 
 -19   1   4     1460.80     1310.03    116.58 o 
 -17   1   4      152.59      154.41     36.83 o 
 -15   1   4     2256.34     2334.87     88.68 o 
 -13   1   4    25285.28    25435.95    346.03 o 
 -11   1   4      228.17      292.06     39.50 o 
  -9   1   4       55.15       50.02     13.66 o 
  -7   1   4    10554.27    10920.29    137.10 o 
  -5   1   4    41625.07    41751.21    471.11 o 
  -3   1   4      302.22      373.42     20.91 o 
  -1   1   4    11839.21    12078.95    132.95 o 
   1   1   4    27504.93    28633.82    224.97 o 
   3   1   4     8673.24     8327.11     97.20 o 
   5   1   4     7546.74     7819.62    111.44 o 
   7   1   4    25688.15    26627.57    340.08 o 
   9   1   4     9288.10     9316.73    233.37 o 
  11   1   4     5988.48     6172.86    199.22 o 
  13   1   4     5574.72     5573.84    202.00 o 
  15   1   4      181.43      225.09     84.52 o 
  17   1   4     1288.75     1242.88    127.97 o 
 -22   2   4      914.46      766.83    113.84 o 
 -20   2   4     2714.69     2675.65    137.36 o 
 -18   2   4     2576.58     2690.76    108.30 o 
 -16   2   4     1013.68     1037.61     81.40 o 
 -14   2   4      203.62      174.79     35.14 o 
 -12   2   4     3241.03     3183.14    219.25 o 
 -10   2   4     8301.03     8345.62    166.66 o 
  -8   2   4    43289.00    44019.49    370.31 o 
  -6   2   4    44607.12    44825.98    367.31 o 
  -4   2   4      426.33      490.53     17.03 o 
  -2   2   4       10.45       32.20     17.08 o 
   0   2   4    19032.60    19043.86    174.62 o 
   2   2   4    66537.98    67110.20    596.91 o 
   4   2   4    43079.22    45077.55    426.13 o 
   6   2   4    15753.36    15462.33    186.98 o 
   8   2   4     1966.43     2005.44     73.41 o 
  10   2   4     3297.58     3116.26    101.74 o 
  12   2   4     2766.81     2607.49    165.02 o 
  14   2   4     5675.78     5347.81    217.34 o 
  16   2   4     2250.05     2253.67    153.68 o 
 -21   3   4     4691.00     5019.23    202.14 o 
 -19   3   4     1026.09     1090.10     80.61 o 
 -17   3   4     3091.66     2887.81    112.24 o 
 -15   3   4     1157.51     1253.49     99.19 o 
 -13   3   4    45072.23    43653.49    656.32 o 
 -11   3   4       23.62       41.86     28.35 o 
  -9   3   4      486.98      535.43     47.64 o 
  -7   3   4     2234.71     2199.33     40.75 o 
  -5   3   4   108485.64   107691.49   1103.17 o 
  -3   3   4     1440.19     1271.27     52.99 o 
  -1   3   4    26515.79    24732.22    287.01 o 
   1   3   4    42226.49    40262.04    382.17 o 
   3   3   4    21349.20    20757.81    225.17 o 
   5   3   4    11498.12    11869.49    184.74 o 
   7   3   4    22774.98    23214.65    262.77 o 
   9   3   4    32002.96    31154.78    655.26 o 
  11   3   4        0.44       14.68     24.52 o 
  13   3   4     8131.33     7922.21    189.49 o 
  15   3   4      703.01      546.88     88.09 o 
  17   3   4     2692.14     2509.81    170.47 o 
 -20   4   4     1597.42     1465.73    120.56 o 
 -18   4   4      885.25      842.82     75.43 o 
 -16   4   4     6137.16     6167.97    166.78 o 
 -14   4   4    10537.25    10100.79    197.52 o 
 -12   4   4     3798.12     3882.45    147.98 o 
 -10   4   4     7990.00     8089.02    132.07 o 
  -8   4   4     5852.80     5743.79    100.52 o 
  -6   4   4    14988.24    14914.79    175.53 o 
  -4   4   4    65126.91    66100.54    698.04 o 
  -2   4   4    16316.28    16595.87    283.25 o 
   0   4   4    21295.15    22654.98    242.44 o 
   2   4   4     8720.37     8485.75    123.32 o 
   4   4   4    40070.21    39981.48    433.37 o 
   6   4   4     5971.33     6259.34    158.61 o 
   8   4   4        6.16       41.94     33.75 o 
  10   4   4    11921.84    11920.56    225.80 o 
  12   4   4    10517.67    10449.32    218.97 o 
  14   4   4      422.48      492.46     62.27 o 
  16   4   4      763.89      726.95    201.24 o 
 -19   5   4       13.75       71.60     64.40 o 
 -17   5   4      180.65       80.50     72.45 o 
 -15   5   4    15208.35    14714.94    266.35 o 
 -13   5   4     2675.64     2656.97     97.38 o 
 -11   5   4     9125.28     9030.38    188.13 o 
  -9   5   4     1413.59     1413.95    187.18 o 
  -7   5   4     7446.31     7518.15    146.82 o 
  -5   5   4     1537.89     1530.56     62.88 o 
  -3   5   4    51218.23    49690.73    553.82 o 
  -1   5   4    24584.29    23991.00    265.85 o 
   1   5   4     3978.71     3959.70     98.08 o 
   3   5   4     5188.91     5292.31    114.51 o 
   5   5   4    13988.72    13822.10    226.87 o 
   7   5   4    12373.10    12158.67    219.04 o 
   9   5   4     5182.41     4977.18    136.99 o 
  11   5   4     8961.69     8604.46    197.63 o 
  13   5   4       62.23       61.30     52.39 o 
  15   5   4      936.42      855.57     82.66 o 
 -18   6   4       13.86       32.20     46.16 o 
 -16   6   4        1.58       -7.32     32.43 o 
 -14   6   4     1451.41     1570.95     82.93 o 
 -12   6   4     1773.18     1815.28     82.93 o 
 -10   6   4      760.91      830.38     58.39 o 
  -8   6   4       35.83       30.66     24.20 o 
  -6   6   4     4570.08     4539.72    138.56 o 
  -4   6   4        1.26       11.47     25.75 o 
  -2   6   4       28.97       37.51     17.42 o 
   0   6   4      643.78      712.17     51.12 o 
   2   6   4      227.67      292.89     48.13 o 
   4   6   4        2.47       11.63     40.25 o 
   6   6   4     4291.58     4467.09    152.42 o 
   8   6   4       68.97      124.50     42.41 o 
  10   6   4     1941.81     2205.58    177.09 o 
  12   6   4      276.04      276.93     57.96 o 
  14   6   4     1213.86     1370.96    115.75 o 
 -15   7   4     5571.29     6086.34    172.99 o 
 -13   7   4     1499.18     1494.76    108.73 o 
 -11   7   4    10193.27     9970.33    208.24 o 
  -9   7   4     1587.74     1569.71     77.35 o 
  -7   7   4     7762.15     7666.88    194.39 o 
  -5   7   4      610.04      639.06     70.94 o 
  -3   7   4    34824.32    34715.54    459.68 o 
  -1   7   4     3682.74     3733.83     89.97 o 
   1   7   4     1899.06     1844.42     83.23 o 
   3   7   4    10607.97    10602.83    249.67 o 
   5   7   4     8575.24     8493.30    241.49 o 
   7   7   4     1594.63     1664.30    104.27 o 
   9   7   4      164.43      231.75     52.08 o 
  11   7   4    12796.27    13385.95    712.39 o 
 -14   8   4     2576.92     2613.15    115.66 o 
 -12   8   4     1227.09     1207.05     82.17 o 
 -10   8   4     3099.25     3335.82    137.73 o 
  -8   8   4     7507.91     7677.62    178.65 o 
  -6   8   4      236.46      194.01     36.33 o 
  -4   8   4    11840.38    11441.61    237.91 o 
  -2   8   4     3265.71     3070.45     87.30 o 
   0   8   4     5258.65     5176.43    175.35 o 
   2   8   4     1745.91     1753.86     71.61 o 
   4   8   4    16989.42    17543.42    363.75 o 
   6   8   4        1.46      -20.12     44.27 o 
   8   8   4        6.49       85.53     44.48 o 
  10   8   4      613.13      650.45     65.89 o 
 -11   9   4        3.45      -16.10     48.30 o 
  -9   9   4      201.99      228.28     47.03 o 
  -7   9   4       19.66       47.55     28.44 o 
  -5   9   4      658.76      692.26     88.55 o 
  -3   9   4        8.21        8.05     40.25 o 
  -1   9   4      585.54      515.17     96.59 o 
   1   9   4      461.82      611.77    104.64 o 
   3   9   4      389.64      370.28     88.55 o 
   5   9   4        1.11       36.22     34.15 o 
  -2  10   4      229.07      225.39     80.50 o 
 -21   1   5     3152.71     2797.72    281.74 o 
 -19   1   5    10060.85    10027.21    301.51 o 
 -17   1   5    17863.23    17430.31    302.37 o 
 -15   1   5     1649.56     1609.76     75.20 o 
 -13   1   5    47891.77    48469.38    484.38 o 
 -11   1   5     7187.26     7272.36    116.62 o 
  -9   1   5      590.09      552.50     42.99 o 
  -7   1   5      873.96      929.07     69.52 o 
  -5   1   5   137519.95   132747.13   1138.11 o 
  -3   1   5    10073.64     9948.21    121.03 o 
  -1   1   5    22751.06    23315.90    206.34 o 
   1   1   5    13565.49    13340.89    147.44 o 
   3   1   5    93804.95    95725.36    746.20 o 
   5   1   5     3627.64     3592.12     73.69 o 
   7   1   5    49843.73    48307.73    473.93 o 
   9   1   5    21455.78    21150.00    401.25 o 
  11   1   5      248.21      264.51     53.85 o 
  13   1   5     4938.70     4942.43    229.41 o 
  15   1   5     7891.42     8211.91    278.73 o 
  17   1   5     3965.33     3992.68    207.70 o 
 -22   2   5      937.44      736.76    110.88 o 
 -20   2   5    10965.03    10917.42    364.80 o 
 -18   2   5      120.01      156.15     39.09 o 
 -16   2   5      715.82      765.78     73.74 o 
 -14   2   5     4928.16     4783.39    128.41 o 
 -12   2   5    51243.66    50989.98    601.59 o 
 -10   2   5       48.66       61.71     15.67 o 
  -8   2   5     5335.40     5454.93     88.72 o 
  -6   2   5    81506.28    82520.61    951.45 o 
  -4   2   5   129120.67   128385.55   1067.89 o 
  -2   2   5    17380.98    18439.26    193.86 o 
   0   2   5     6262.68     5757.18     76.46 o 
   2   2   5   136633.70   138139.48   1350.00 o 
   4   2   5    11282.80    11067.97    145.93 o 
   6   2   5    17097.97    17100.56    207.32 o 
   8   2   5     1217.58     1312.15     50.08 o 
  10   2   5    24528.13    24659.05    446.62 o 
  12   2   5     2276.21     2190.00    193.19 o 
  14   2   5     9549.71     9142.99    284.60 o 
  16   2   5      144.97      178.84     65.27 o 
 -21   3   5     1678.73     1775.54    106.66 o 
 -19   3   5        2.51       12.91     32.72 o 
 -17   3   5     3680.46     3784.89    130.69 o 
 -15   3   5     8203.55     8374.46    185.56 o 
 -13   3   5      212.72      242.96     51.57 o 
 -11   3   5    15254.48    15816.99    265.52 o 
  -9   3   5       26.08       58.03     15.32 o 
  -7   3   5    26810.70    27021.45    243.87 o 
  -5   3   5      813.79      849.27     29.42 o 
  -3   3   5    58321.61    59105.32    531.28 o 
  -1   3   5      509.80      542.86     19.07 o 
   1   3   5     7099.11     7212.82    106.77 o 
   3   3   5      989.69     1007.94     39.45 o 
   5   3   5    28048.69    28830.68    307.63 o 
   7   3   5     4299.62     4568.34     94.08 o 
   9   3   5     4580.80     4451.48    124.20 o 
  11   3   5     5841.83     5832.04    152.75 o 
  13   3   5     4179.88     4091.93    137.40 o 
  15   3   5       77.91       77.28     96.59 o 
 -20   4   5     5252.32     5128.82    206.64 o 
 -18   4   5      840.16      604.20     80.37 o 
 -16   4   5      102.45      119.23     44.48 o 
 -14   4   5     1411.04     1463.25    132.82 o 
 -12   4   5    17873.84    17455.54    270.18 o 
 -10   4   5    18356.41    18189.50    688.24 o 
  -8   4   5     2242.51     2272.26     73.21 o 
  -6   4   5    11149.57    10628.09    170.58 o 
  -4   4   5     2783.53     2824.63     80.50 o 
  -2   4   5     3316.26     3054.25    118.45 o 
   0   4   5    24113.21    24134.30    312.52 o 
   2   4   5    46158.45    46575.46    454.24 o 
   4   4   5     5682.95     5650.75    101.11 o 
   6   4   5      565.11      569.60     73.54 o 
   8   4   5      245.31      240.17     38.55 o 
  10   4   5     6761.60     6611.65    171.45 o 
  12   4   5     3382.81     3432.83    124.20 o 
  14   4   5     6229.62     6104.44    180.05 o 
 -19   5   5     1142.44     1284.47    257.59 o 
 -17   5   5      488.39      413.03     73.34 o 
 -15   5   5     3596.35     3477.05    118.14 o 
 -13   5   5     9816.46     9453.15    193.18 o 
 -11   5   5     8616.44     8631.13    176.36 o 
  -9   5   5      602.61      515.94     42.23 o 
  -7   5   5     4155.43     4038.87    100.40 o 
  -5   5   5    30598.76    29638.90    552.20 o 
  -3   5   5    18398.10    18370.89    250.18 o 
  -1   5   5     2086.17     2038.35     57.03 o 
   1   5   5    15079.12    14915.46    228.97 o 
   3   5   5    17424.14    17567.61    292.99 o 
   5   5   5     9808.28     9734.48    227.95 o 
   7   5   5     1291.78     1271.78     81.22 o 
   9   5   5     1384.16     1198.55     88.55 o 
  11   5   5     9190.36     8798.45    247.35 o 
  13   5   5     2294.26     2745.67    140.94 o 
 -18   6   5     2018.75     1764.04    148.92 o 
 -16   6   5      310.69      304.71     57.20 o 
 -14   6   5     9431.16     9772.91    250.27 o 
 -12   6   5     2768.52     2625.17     98.15 o 
 -10   6   5    27093.02    26169.25    368.66 o 
  -8   6   5    18016.33    17950.21    275.83 o 
  -6   6   5     1105.20     1128.48     58.45 o 
  -4   6   5     5905.50     5814.11    156.13 o 
  -2   6   5    32825.39    33072.50    354.18 o 
   0   6   5    11150.03    10992.27    160.38 o 
   2   6   5       70.30       17.71     26.79 o 
   4   6   5    40190.87    40910.91    633.10 o 
   6   6   5     4300.92     4293.47    154.60 o 
   8   6   5      555.68      529.99     65.50 o 
  10   6   5        2.93        4.02     44.27 o 
  12   6   5    15383.30    15865.70    368.89 o 
 -15   7   5     2129.87     2142.04    103.70 o 
 -13   7   5        2.22       -2.32     27.87 o 
 -11   7   5      257.90      272.55     51.50 o 
  -9   7   5      681.64      780.28     58.39 o 
  -7   7   5     6269.37     6213.42    237.36 o 
  -5   7   5      328.32      366.08     48.34 o 
  -3   7   5     2997.04     2950.06    100.00 o 
  -1   7   5      359.23      436.24     47.03 o 
   1   7   5     3038.08     3004.21    129.44 o 
   3   7   5      130.55      127.64     38.64 o 
   5   7   5     6481.10     6362.58    198.24 o 
   7   7   5       25.53        8.05     34.15 o 
   9   7   5     1137.19     1182.37     98.52 o 
  11   7   5     1406.41     1502.22    114.10 o 
 -14   8   5     1290.60     1407.00     91.68 o 
 -12   8   5       96.92       47.99     37.87 o 
 -10   8   5     3371.35     3294.73    118.87 o 
  -8   8   5     1313.01     1239.05     74.59 o 
  -6   8   5     1303.89     1305.08    128.79 o 
  -4   8   5      956.43     1067.65     97.46 o 
  -2   8   5     1063.50     1211.38     94.77 o 
   0   8   5     3490.36     3465.49    173.07 o 
   2   8   5        0.13       18.11     32.75 o 
   4   8   5     3154.63     3095.28    141.96 o 
   6   8   5        0.95       50.60     44.27 o 
   8   8   5      184.36      137.74     50.29 o 
  -9   9   5      257.66      243.37     65.27 o 
  -7   9   5     7825.46     8171.14    256.69 o 
  -5   9   5       38.80       30.07     32.72 o 
  -3   9   5    14843.76    14992.96    583.59 o 
  -1   9   5       23.08       43.27     68.42 o 
   1   9   5      794.98      787.85     90.54 o 
   3   9   5     1449.14     1567.94     88.06 o 
   5   9   5     7885.32     8975.28    346.13 o 
 -22   0   6     2056.15     1907.75    217.34 o 
 -20   0   6    10967.91    12187.06    491.02 o 
 -18   0   6    10003.99     9933.18    410.53 o 
 -16   0   6     3181.52     2972.77    117.59 o 
 -14   0   6        1.47       -8.05     20.71 o 
 -12   0   6    82858.42    83137.35   1086.78 o 
 -10   0   6      559.81      609.90     50.29 o 
  -8   0   6    21916.28    22641.94    357.37 o 
  -6   0   6      175.48      104.64     22.77 o 
  -4   0   6   155765.00   146855.64   2467.20 o 
  -2   0   6     2449.84     2422.35     76.68 o 
   0   0   6   125108.13   127079.33   1453.49 o 
   2   0   6   110287.48   110018.96   1088.62 o 
   4   0   6    26048.93    26285.52    403.04 o 
   6   0   6    24524.11    24992.19    402.21 o 
   8   0   6    23141.93    23392.07    611.77 o 
  10   0   6    34243.91    33623.08    821.06 o 
  12   0   6      222.23      233.44     88.55 o 
  14   0   6     7610.47     8025.43    378.33 o 
  16   0   6      504.75      354.18    120.74 o 
 -21   1   6     1271.74     1243.05    127.97 o 
 -19   1   6     6600.25     6554.04    238.86 o 
 -17   1   6      110.99      119.65     35.42 o 
 -15   1   6      166.18      149.91     50.51 o 
 -13   1   6     9344.99     9202.62    152.20 o 
 -11   1   6    11497.68    11421.09    161.52 o 
  -9   1   6        6.44       20.12     15.10 o 
  -7   1   6      266.45      278.39     23.64 o 
  -5   1   6    46781.44    45563.93    432.05 o 
  -3   1   6      721.40      579.60     26.60 o 
  -1   1   6     6946.99     7335.81     89.09 o 
   1   1   6    18668.67    20582.28    220.17 o 
   3   1   6    17866.43    17738.24    181.64 o 
   5   1   6     7489.30     7459.30    118.73 o 
   7   1   6    10564.77    10667.03    157.18 o 
   9   1   6      384.74      419.20     62.61 o 
  11   1   6     2747.28     2329.31    127.97 o 
  13   1   6     1181.28     1245.86    113.84 o 
  15   1   6     2284.17     2284.30    225.39 o 
 -22   2   6     1367.90     1407.89    138.67 o 
 -20   2   6      900.00      956.30     81.03 o 
 -18   2   6       38.27       60.58     82.48 o 
 -16   2   6      662.90      721.27     60.60 o 
 -14   2   6     6736.91     6875.22    159.00 o 
 -12   2   6    19014.69    18676.22    284.27 o 
 -10   2   6     5608.09     5489.49     98.04 o 
  -8   2   6     6372.54     6600.48    104.30 o 
  -6   2   6     1464.70     1543.58     43.41 o 
  -4   2   6    34471.21    35941.19    348.89 o 
  -2   2   6    62476.74    64931.73    588.34 o 
   0   2   6    34777.39    34112.19    299.19 o 
   2   2   6    23710.86    23844.15    305.19 o 
   4   2   6      272.65      347.81     38.34 o 
   6   2   6      279.37      369.31     58.98 o 
   8   2   6     8064.38     7978.72    136.03 o 
  10   2   6     6809.18     7026.42    165.86 o 
  12   2   6     2315.51     2186.91    133.67 o 
  14   2   6      733.23      783.80    102.45 o 
 -21   3   6       58.55      101.42     49.61 o 
 -19   3   6    11147.43    10925.56    295.64 o 
 -17   3   6      987.70     1042.99     75.81 o 
 -15   3   6      995.17      895.40    103.90 o 
 -13   3   6    10299.74    10459.82    200.97 o 
 -11   3   6    25104.56    25112.14    466.14 o 
  -9   3   6     3457.30     3592.68     63.71 o 
  -7   3   6     5195.22     4643.93     69.16 o 
  -5   3   6    63864.75    62004.96    879.53 o 
  -3   3   6     2831.03     2429.89     50.12 o 
  -1   3   6    26989.15    28009.55    288.07 o 
   1   3   6     4865.36     5032.63     89.39 o 
   3   3   6    49889.06    50771.13    509.60 o 
   5   3   6     2611.93     2727.35     90.20 o 
   7   3   6    22808.48    22556.19    271.52 o 
   9   3   6      646.42      655.94     57.97 o 
  11   3   6     3620.36     3675.72    124.35 o 
  13   3   6     1583.44     1548.70     93.47 o 
  15   3   6     8191.30     8106.93    287.40 o 
 -20   4   6     2235.17     1956.05    169.04 o 
 -18   4   6     1517.85     1392.72    144.89 o 
 -16   4   6       91.80      104.11     52.32 o 
 -14   4   6     5032.79     4882.67    305.88 o 
 -12   4   6     6899.82     6821.26    149.87 o 
 -10   4   6    23778.45    23363.33    439.36 o 
  -8   4   6      617.39      618.08     75.48 o 
  -6   4   6    21692.39    21928.55    286.29 o 
  -4   4   6     9782.78     9974.78    343.73 o 
  -2   4   6    35854.87    35269.56    351.57 o 
   0   4   6      187.06      224.44     30.17 o 
   2   4   6       65.74       89.59     19.51 o 
   4   4   6    32247.52    33374.32    412.36 o 
   6   4   6    10485.07    10455.67    195.41 o 
   8   4   6      395.24      434.79     47.03 o 
  10   4   6      470.53      487.97     56.78 o 
  12   4   6     8288.52     8381.54    206.02 o 
  14   4   6     6009.49     6048.11    181.23 o 
 -19   5   6      851.97      756.66     96.59 o 
 -17   5   6     3995.64     3774.33    173.87 o 
 -15   5   6     4481.86     4102.54    172.08 o 
 -13   5   6      662.97      653.39     54.06 o 
 -11   5   6     1129.66     1110.95     63.37 o 
  -9   5   6    18273.59    18473.19    438.42 o 
  -7   5   6    23010.18    22711.54    310.11 o 
  -5   5   6     8565.30     8402.08    177.95 o 
  -3   5   6    20804.80    20628.68    378.18 o 
  -1   5   6     1428.98     1666.29     69.82 o 
   1   5   6    12627.54    12770.61    211.28 o 
   3   5   6     3381.31     3351.83     97.12 o 
   5   5   6    21062.57    21463.94    587.62 o 
   7   5   6     1367.23     1421.20     90.73 o 
   9   5   6     6864.17     6644.65    206.93 o 
  11   5   6        0.55        3.72     36.22 o 
  13   5   6     6574.62     6219.81    222.19 o 
 -18   6   6      165.53      169.77     56.35 o 
 -16   6   6      468.20      468.95     56.35 o 
 -14   6   6        9.56       16.87     26.03 o 
 -12   6   6     4362.26     4445.83    130.10 o 
 -10   6   6      286.67      348.57     42.65 o 
  -8   6   6       76.67       93.66     32.95 o 
  -6   6   6      517.26      547.40     67.59 o 
  -4   6   6      168.10      173.87     40.19 o 
  -2   6   6      332.39      319.80     39.63 o 
   0   6   6     2318.44     2191.37     84.93 o 
   2   6   6      939.72     1033.26     68.70 o 
   4   6   6     1092.73     1130.65     84.81 o 
   6   6   6      218.03      229.15     60.37 o 
   8   6   6     1357.29     1234.69     94.77 o 
  10   6   6     1044.61     1073.22    165.02 o 
  12   6   6        8.59       43.27     41.41 o 
 -15   7   6     4064.99     4128.72    140.49 o 
 -13   7   6     1853.47     2122.01     99.66 o 
 -11   7   6     1587.13     1693.76    101.67 o 
  -9   7   6    12821.78    13285.50    326.47 o 
  -7   7   6     6669.52     6825.30    229.41 o 
  -5   7   6      637.52      814.88     81.22 o 
  -3   7   6    16376.66    15879.40    268.64 o 
  -1   7   6     1636.80     1654.74     80.18 o 
   1   7   6     2140.39     2098.49    301.86 o 
   3   7   6       67.95      106.94     38.64 o 
   5   7   6    24978.35    25367.81    473.21 o 
   7   7   6        1.75       22.14     32.75 o 
   9   7   6       82.28      154.73     50.29 o 
 -14   8   6     3763.11     3864.63    189.54 o 
 -12   8   6        0.90      -35.42     40.19 o 
 -10   8   6     9328.50     9561.64    284.03 o 
  -8   8   6        3.78       14.24     36.67 o 
  -6   8   6     2904.41     2609.95    197.21 o 
  -4   8   6     4578.39     4448.83    245.36 o 
  -2   8   6    15756.71    15812.96    728.49 o 
   0   8   6      462.20      569.31    148.92 o 
   2   8   6        4.55       14.09     32.75 o 
   4   8   6     4488.00     4127.09    309.91 o 
   6   8   6     4418.29     4432.51    281.74 o 
  -9   9   6        3.43       -3.22     40.19 o 
  -7   9   6      313.95      208.47    156.97 o 
  -5   9   6     1082.19     1020.98     78.25 o 
  -3   9   6      211.61      232.94     76.47 o 
  -1   9   6       75.17       12.38     34.13 o 
   1   9   6      164.47       89.12     47.57 o 
   3   9   6      387.45      378.06    120.74 o 
 -21   1   7      126.21      223.29     65.27 o 
 -19   1   7    16298.09    17667.87    418.09 o 
 -17   1   7        1.52       51.69     30.73 o 
 -15   1   7      306.82      466.22     50.70 o 
 -13   1   7     2807.84     2942.62     79.13 o 
 -11   1   7    61848.12    60471.70    583.60 o 
  -9   1   7     7774.74     7761.79    124.61 o 
  -7   1   7    33969.71    34104.69    772.63 o 
  -5   1   7    63620.93    61533.41    570.96 o 
  -3   1   7    26901.91    26788.07    396.19 o 
  -1   1   7       35.65       63.07     10.62 o 
   1   1   7    29760.45    29779.68    271.61 o 
   3   1   7    63164.87    63933.14    530.07 o 
   5   1   7      292.61      400.97     31.39 o 
   7   1   7    25045.69    24822.25    290.76 o 
   9   1   7     5780.65     6185.47    507.12 o 
  11   1   7     7986.95     7831.32    247.55 o 
  13   1   7       93.20      136.84     84.52 o 
  15   1   7    13400.51    13009.28    375.54 o 
 -22   2   7      115.81       41.40     57.96 o 
 -20   2   7     3957.43     4240.02    156.07 o 
 -18   2   7     9557.56     9787.41    267.73 o 
 -16   2   7      273.22      220.66     42.29 o 
 -14   2   7      952.43     1047.14     66.06 o 
 -12   2   7    40941.75    40875.07    510.32 o 
 -10   2   7    28275.05    28721.01    313.89 o 
  -8   2   7    14057.68    14421.00    221.91 o 
  -6   2   7      140.56      229.11     21.07 o 
  -4   2   7   139676.61   138898.36   1202.21 o 
  -2   2   7     8634.26     8987.42    110.19 o 
   0   2   7    41695.80    41709.80    410.14 o 
   2   2   7     1544.47     1413.62     61.49 o 
   4   2   7    43275.17    43262.23    433.83 o 
   6   2   7     8460.44     8583.77    141.19 o 
   8   2   7    16270.51    16327.44    224.64 o 
  10   2   7     4638.01     4499.08    134.93 o 
  12   2   7     1390.46     1312.08    116.58 o 
  14   2   7     8278.58     7852.83    276.01 o 
 -21   3   7     2273.56     2275.40    144.42 o 
 -19   3   7        6.06       -9.66     40.19 o 
 -17   3   7     6346.98     6633.58    218.36 o 
 -15   3   7      736.77      721.58     77.28 o 
 -13   3   7     7424.12     7396.28    212.72 o 
 -11   3   7        1.61       27.81     30.92 o 
  -9   3   7    32159.63    31650.38    419.17 o 
  -7   3   7     5000.91     4956.30    150.42 o 
  -5   3   7      818.32      964.93     48.39 o 
  -3   3   7    14194.46    14088.04    213.81 o 
  -1   3   7    15707.50    15710.28    195.13 o 
   1   3   7     6109.02     6060.88    104.14 o 
   3   3   7     5001.16     5187.01     99.45 o 
   5   3   7    17048.11    17368.29    222.36 o 
   7   3   7     3005.13     2956.17     83.65 o 
   9   3   7        2.80      -14.84     24.96 o 
  11   3   7      116.52      116.53     36.60 o 
  13   3   7     5232.97     5687.86    309.91 o 
 -20   4   7       52.76       23.70     47.54 o 
 -18   4   7     2551.16     2537.83    205.26 o 
 -16   4   7     4292.50     4300.46    176.00 o 
 -14   4   7     3158.16     3170.30    145.06 o 
 -12   4   7    12780.29    12987.14    571.52 o 
 -10   4   7      565.90      566.40     43.28 o 
  -8   4   7        3.97       -1.86     25.10 o 
  -6   4   7     5527.34     5720.60    153.06 o 
  -4   4   7    44430.13    44836.14    909.60 o 
  -2   4   7     9103.46     9256.64    169.45 o 
   0   4   7    10113.92    10052.72    178.86 o 
   2   4   7     3593.43     3593.62    135.54 o 
   4   4   7     2315.96     2567.67     84.91 o 
   6   4   7     4804.19     4698.18    152.76 o 
   8   4   7    13627.67    13593.86    305.50 o 
  10   4   7     9424.26     9733.96    482.97 o 
  12   4   7      146.42      118.51     47.54 o 
 -19   5   7     3283.08     3108.98    166.25 o 
 -17   5   7     1486.10     1604.82    121.77 o 
 -15   5   7        3.08       50.60     38.64 o 
 -13   5   7     2732.43     2829.30    120.45 o 
 -11   5   7    11520.20    11696.17    385.18 o 
  -9   5   7    12954.36    12691.36    295.55 o 
  -7   5   7      261.91      281.39     72.45 o 
  -5   5   7    15293.68    15241.62    318.54 o 
  -3   5   7    20243.69    19996.59    296.39 o 
  -1   5   7     7974.58     7769.33    160.36 o 
   1   5   7     1246.07     1194.99     65.09 o 
   3   5   7     6977.53     7002.94    149.94 o 
   5   5   7    21227.88    21209.53    401.13 o 
   7   5   7     4276.55     4191.58    156.65 o 
   9   5   7      338.53      269.79     60.37 o 
  11   5   7      228.95      317.49     65.50 o 
 -18   6   7     1545.61     1574.47    169.04 o 
 -16   6   7     5911.03     6144.13    309.91 o 
 -14   6   7    13220.20    13071.03    251.91 o 
 -12   6   7       84.70       90.91     46.16 o 
 -10   6   7    10354.60     9557.76    266.74 o 
  -8   6   7     5940.34     5778.18    193.36 o 
  -6   6   7     6832.05     7165.47    210.67 o 
  -4   6   7       15.02      -17.71     28.17 o 
  -2   6   7    53397.77    52226.05    626.13 o 
   0   6   7       41.01       42.16     26.03 o 
   2   6   7      174.41      214.06     44.48 o 
   4   6   7     3226.83     3112.97    131.50 o 
   6   6   7    24209.85    24042.51    455.00 o 
   8   6   7      315.64      378.12     65.27 o 
  10   6   7     2377.63     2509.90    160.99 o 
 -15   7   7       75.03      109.88     56.07 o 
 -13   7   7     2094.48     1975.80    245.51 o 
 -11   7   7        2.06      -16.10     32.75 o 
  -9   7   7     1144.42     1314.05    152.94 o 
  -7   7   7     2126.68     2202.89    123.48 o 
  -5   7   7     1623.38     1440.77    116.72 o 
  -3   7   7      269.86      390.14     49.42 o 
  -1   7   7     3442.24     3297.78    110.35 o 
   1   7   7        1.98      -13.17     27.96 o 
   3   7   7     2346.75     2469.39    127.22 o 
   5   7   7     4511.32     4498.09    173.98 o 
   7   7   7       56.52       47.72     44.27 o 
 -12   8   7      204.25      169.77     61.84 o 
 -10   8   7     1848.59     2107.60    144.89 o 
  -8   8   7      115.66      180.51     53.85 o 
  -6   8   7     2865.26     2715.07    249.54 o 
  -4   8   7       52.69       39.31     28.44 o 
  -2   8   7     3683.10     3370.64    154.60 o 
   0   8   7      683.32      661.94     84.81 o 
   2   8   7        0.45      -16.10     40.25 o 
   4   8   7      256.42      228.84     57.96 o 
   6   8   7     3824.04     3900.77    173.98 o 
  -9   9   7     7308.33     8057.63    354.18 o 
  -7   9   7     1347.66     1363.66    119.91 o 
  -5   9   7      388.89      290.21     52.66 o 
  -3   9   7     4062.13     4027.95    559.45 o 
  -1   9   7     6037.07     6281.77    224.28 o 
   1   9   7      857.23      949.85     96.26 o 
 -22   0   8      385.49      346.13    120.74 o 
 -20   0   8     1664.39     1698.46    193.19 o 
 -18   0   8    21223.36    22289.28    676.16 o 
 -16   0   8      913.07      906.23    100.62 o 
 -14   0   8     7564.38     7550.67    217.34 o 
 -12   0   8    16504.01    16715.71    316.31 o 
 -10   0   8    29839.10    30605.11    476.50 o 
  -8   0   8       26.07       64.40     22.77 o 
  -6   0   8    54873.34    54393.78    739.69 o 
  -4   0   8   150598.38   144147.61   3610.24 o 
  -2   0   8     7080.12     7126.16    309.91 o 
   0   0   8    61065.75    61467.09    822.11 o 
   2   0   8     2327.13     2260.03     90.54 o 
   4   0   8    67241.98    68591.15    929.05 o 
   6   0   8      547.11      637.99     61.84 o 
   8   0   8    27826.23    27577.85    716.41 o 
  10   0   8     1996.24     1972.15    185.14 o 
  12   0   8      764.48      740.56    136.84 o 
  14   0   8      105.14      112.69     96.59 o 
 -21   1   8      109.96      135.09     65.27 o 
 -19   1   8     4230.04     4259.77    193.27 o 
 -17   1   8     1997.30     1970.06    115.24 o 
 -15   1   8        0.13       15.71     22.96 o 
 -13   1   8     1054.25     1072.24     53.00 o 
 -11   1   8    26095.12    25608.67    296.97 o 
  -9   1   8       11.32       30.38     16.90 o 
  -7   1   8     3548.83     3453.21     77.68 o 
  -5   1   8      339.00      463.35     30.69 o 
  -3   1   8    20267.54    20433.28    225.04 o 
  -1   1   8     5427.97     5744.26     85.05 o 
   1   1   8     8190.42     8121.51    135.94 o 
   3   1   8     5916.97     5858.81    130.28 o 
   5   1   8     3566.13     3690.85     84.15 o 
   7   1   8     3061.83     3044.50    101.88 o 
   9   1   8     1695.69     1755.20    119.12 o 
  11   1   8       97.83       78.13     48.13 o 
  13   1   8       24.18      -20.93     42.41 o 
 -22   2   8       20.89       32.20     80.50 o 
 -20   2   8      267.51      204.38     53.58 o 
 -18   2   8     3989.01     3997.47    281.95 o 
 -16   2   8     3667.39     3754.90    125.37 o 
 -14   2   8     6752.59     6916.66    164.73 o 
 -12   2   8     1690.25     1766.69     62.16 o 
 -10   2   8     3904.27     4046.70     88.36 o 
  -8   2   8    18864.18    18998.75    270.71 o 
  -6   2   8    17994.29    17683.79    211.95 o 
  -4   2   8    35104.29    35175.42    360.09 o 
  -2   2   8    10317.47    10338.83    127.08 o 
   0   2   8     1883.13     1885.45     49.01 o 
   2   2   8     3035.64     3164.82     67.19 o 
   4   2   8     9669.02    10101.21    162.66 o 
   6   2   8     4646.42     4770.92    103.81 o 
   8   2   8     4822.13     5191.33    116.18 o 
  10   2   8     3785.15     4069.48    176.17 o 
  12   2   8        0.73       85.33     96.59 o 
 -21   3   8      294.13      279.65     66.98 o 
 -19   3   8     7597.61     7819.15    249.38 o 
 -17   3   8     2603.13     2665.23    139.25 o 
 -15   3   8      829.24      730.78     78.91 o 
 -13   3   8       32.60       40.25     34.15 o 
 -11   3   8    38694.10    38339.86    616.59 o 
  -9   3   8      194.84      283.66     41.29 o 
  -7   3   8    20789.23    20414.58    348.12 o 
  -5   3   8     5152.09     4962.02    115.49 o 
  -3   3   8    36672.55    37227.31    383.97 o 
  -1   3   8     3589.53     3702.00     84.58 o 
   1   3   8    26868.99    26434.75    344.78 o 
   3   3   8    13140.57    13558.08    218.57 o 
   5   3   8     1403.12     1399.14     65.49 o 
   7   3   8     7616.84     7991.85    148.72 o 
   9   3   8     7257.54     7198.39    184.53 o 
  11   3   8     8004.53     7849.76    196.33 o 
  13   3   8      335.53      265.64    104.64 o 
 -20   4   8     2100.67     2163.05    142.81 o 
 -18   4   8     2804.50     2800.66    154.55 o 
 -16   4   8     5756.49     5663.62    205.26 o 
 -14   4   8     1169.62     1362.54    104.16 o 
 -12   4   8    10692.49    10535.78    272.51 o 
 -10   4   8     8703.17     8316.73    227.95 o 
  -8   4   8    13013.15    13101.62    211.73 o 
  -6   4   8     1389.54     1366.24     95.38 o 
  -4   4   8     1485.75     1509.30     80.64 o 
  -2   4   8    39015.77    39734.10    540.40 o 
   0   4   8     3980.11     4235.26    112.22 o 
   2   4   8      126.98       96.59     26.04 o 
   4   4   8       43.39       45.61     23.24 o 
   6   4   8    20827.79    20257.31    388.31 o 
   8   4   8     5529.49     5513.10    183.73 o 
  10   4   8      257.29      180.06     80.50 o 
  12   4   8      959.37      982.77     98.25 o 
 -19   5   8       27.81       -6.04     56.35 o 
 -17   5   8     2629.85     2569.89    165.02 o 
 -15   5   8     2068.67     2037.65    129.37 o 
 -13   5   8     7965.27     7962.60    243.65 o 
 -11   5   8     3943.71     3967.26    164.39 o 
  -9   5   8    23848.71    23754.76    453.73 o 
  -7   5   8     1513.00     1485.41    160.99 o 
  -5   5   8     3535.61     3443.77    140.94 o 
  -3   5   8        2.17        1.03     17.42 o 
  -1   5   8    18026.35    17468.00    330.23 o 
   1   5   8     6643.54     6797.63    154.64 o 
   3   5   8    16901.20    16529.81    263.95 o 
   5   5   8     3935.17     4399.28    162.43 o 
   7   5   8     5494.74     5552.89    189.54 o 
   9   5   8      199.99      231.76     57.96 o 
  11   5   8     3178.40     3294.18    164.39 o 
 -18   6   8     1917.86     2086.92    173.07 o 
 -16   6   8      120.09       51.32     68.42 o 
 -14   6   8      185.64      177.09     57.96 o 
 -12   6   8     2058.32     2110.87    129.37 o 
 -10   6   8      328.34      262.01     80.50 o 
  -8   6   8      285.73      284.17     59.56 o 
  -6   6   8      309.30      351.34     72.45 o 
  -4   6   8     2784.16     2790.40     99.71 o 
  -2   6   8      156.42      120.93     29.19 o 
   0   6   8       74.41       66.87     24.74 o 
   2   6   8       25.18       18.78     40.25 o 
   4   6   8     1417.91     1673.87    277.71 o 
   6   6   8      123.29       87.47     44.27 o 
   8   6   8      769.01      693.48     84.83 o 
 -15   7   8     1604.79     1308.64    197.21 o 
 -13   7   8     4341.63     4424.65    197.03 o 
 -11   7   8      417.25      374.39    120.74 o 
  -9   7   8    12403.40    11978.14    314.95 o 
  -7   7   8      294.16      212.11     56.07 o 
  -5   7   8     1085.99      976.60     70.98 o 
  -3   7   8     2007.33     1960.08    107.20 o 
  -1   7   8    23539.07    23387.78    360.20 o 
   1   7   8     1265.69     1139.00     82.82 o 
   3   7   8      144.93      187.68     60.37 o 
   5   7   8     5529.04     5648.28    378.33 o 
   7   7   8     3302.26     3425.88    201.24 o 
 -12   8   8      750.89      828.43    116.72 o 
 -10   8   8     5042.22     5420.15    474.92 o 
  -8   8   8     6619.27     7033.57    249.54 o 
  -6   8   8      964.82     1035.62     80.18 o 
  -4   8   8        2.31       20.40     28.44 o 
  -2   8   8     9931.09    10105.20    418.58 o 
   0   8   8     1698.25     1434.72    140.87 o 
   2   8   8       14.65        0.00     48.30 o 
   4   8   8        5.91       14.49     40.19 o 
  -5   9   8       16.87       -4.83     40.19 o 
  -3   9   8      436.83      426.30    100.62 o 
 -21   1   9      380.21      483.17     93.79 o 
 -19   1   9     4644.67     5295.41    218.64 o 
 -17   1   9    11793.76    12201.16    247.38 o 
 -15   1   9     1885.27     1849.29    155.08 o 
 -13   1   9    12310.11    12033.94    187.11 o 
 -11   1   9    52234.98    51182.32    551.88 o 
  -9   1   9      679.59      714.34     44.15 o 
  -7   1   9     5420.62     5304.43    137.10 o 
  -5   1   9     1502.60     1384.07     59.25 o 
  -3   1   9    61912.84    61126.36    467.02 o 
  -1   1   9     1731.31     1921.91     54.25 o 
   1   1   9    48572.40    48643.28    567.89 o 
   3   1   9      115.32      108.91     22.48 o 
   5   1   9     5116.86     5254.34    115.67 o 
   7   1   9      117.33       93.18     31.87 o 
   9   1   9    27707.54    27837.35   1227.56 o 
  11   1   9     7371.41     7878.26    264.63 o 
 -20   2   9        0.56       17.71     40.19 o 
 -18   2   9    12091.86    12089.01    309.45 o 
 -16   2   9     2529.73     2221.68    201.24 o 
 -14   2   9     5566.27     5653.22    185.52 o 
 -12   2   9     4951.00     5117.10    126.79 o 
 -10   2   9    52598.57    51963.46    604.93 o 
  -8   2   9     2531.09     2387.03     80.37 o 
  -6   2   9    33557.40    32416.05    410.19 o 
  -4   2   9    10361.43    10026.34    180.18 o 
  -2   2   9    28757.65    28918.21    277.23 o 
   0   2   9    17980.99    18250.63    272.52 o 
   2   2   9    12344.51    12880.31    160.55 o 
   4   2   9    13842.23    14024.98    197.01 o 
   6   2   9     2533.63     2703.63     97.96 o 
   8   2   9    26663.22    26877.52    399.16 o 
  10   2   9     1458.24     1450.66    140.87 o 
  12   2   9     2254.77     2096.70    173.07 o 
 -21   3   9      859.07      981.06    265.64 o 
 -19   3   9      979.83     1054.61    104.16 o 
 -17   3   9      247.86      248.23     57.96 o 
 -15   3   9     7846.31     8007.84    297.83 o 
 -13   3   9     5745.18     5735.95    191.28 o 
 -11   3   9        0.59       -8.05     26.79 o 
  -9   3   9    20802.12    20673.34    297.71 o 
  -7   3   9     2019.36     2021.46    131.15 o 
  -5   3   9     2589.01     2778.07     89.85 o 
  -3   3   9     1028.00     1062.55     47.58 o 
  -1   3   9    22096.43    22444.67    268.40 o 
   1   3   9      411.63      469.04     49.84 o 
   3   3   9      259.62      361.22     66.64 o 
   5   3   9      750.67      855.39     76.40 o 
   7   3   9     9478.30     9750.17    213.00 o 
   9   3   9      285.71      321.98    104.64 o 
  11   3   9     4437.28     4290.42    289.78 o 
 -20   4   9      923.81      878.59    156.97 o 
 -18   4   9     5027.95     5286.70    208.87 o 
 -16   4   9     2307.06     2166.73    131.00 o 
 -14   4   9     1305.87     1328.48    106.36 o 
 -12   4   9        0.74       20.12     34.15 o 
 -10   4   9    14547.69    14313.07    324.29 o 
  -8   4   9     4539.95     4348.09    114.85 o 
  -6   4   9    14599.54    14578.70    237.34 o 
  -4   4   9    14735.27    14598.76    202.36 o 
  -2   4   9      829.43      759.79     74.73 o 
   0   4   9     1383.24     1329.49     70.51 o 
   2   4   9    11293.78    11065.89    230.11 o 
   4   4   9    17295.04    17412.86    275.45 o 
   6   4   9     2557.52     2660.51    123.48 o 
   8   4   9     4766.08     5288.50    293.81 o 
  10   4   9      175.86      204.31     64.40 o 
 -19   5   9     1032.13     1089.00    115.91 o 
 -17   5   9     2309.81     2390.13    146.93 o 
 -15   5   9     4390.38     4481.80    370.28 o 
 -13   5   9       93.61       69.76     42.41 o 
 -11   5   9     8008.53     8088.45    243.65 o 
  -9   5   9    10708.61    10203.48    563.47 o 
  -7   5   9     2777.45     2581.43    129.44 o 
  -5   5   9      663.46      497.54     76.47 o 
  -3   5   9    10447.62    10525.91    302.88 o 
  -1   5   9    24528.80    23477.10    345.49 o 
   1   5   9     4308.68     4322.94    123.39 o 
   3   5   9     1426.62     1511.28     89.65 o 
   5   5   9      855.09      835.25    124.77 o 
   7   5   9     6734.41     6924.46    220.49 o 
   9   5   9     2057.04     2068.63    127.61 o 
 -16   6   9     6295.91     6528.46    243.65 o 
 -14   6   9        4.46       13.80     38.64 o 
 -12   6   9     1437.10     1567.91    119.91 o 
 -10   6   9      250.99      325.66     61.84 o 
  -8   6   9    30580.41    28772.84    542.08 o 
  -6   6   9     1718.91     1651.47    112.14 o 
  -4   6   9       14.81       27.96     25.40 o 
  -2   6   9    13807.07    13849.68    461.90 o 
   0   6   9    16192.64    15853.86    481.02 o 
   2   6   9      302.46      295.37     56.92 o 
   4   6   9     2842.07     3015.19    143.06 o 
   6   6   9    13744.61    14217.23    342.20 o 
   8   6   9      505.62      454.14     80.50 o 
 -15   7   9      107.50       88.55     53.85 o 
 -13   7   9     1635.41     1313.32    121.77 o 
 -11   7   9      313.59      391.43     77.28 o 
  -9   7   9     1363.80     1356.69    114.10 o 
  -7   7   9      661.22      638.04     86.99 o 
  -5   7   9        2.77      -10.53     29.04 o 
  -3   7   9     1063.94     1075.11     75.27 o 
  -1   7   9     6528.74     6253.72    166.04 o 
   1   7   9     1563.83     1764.63    181.12 o 
   3   7   9      491.56      524.99     73.34 o 
   5   7   9       33.58       91.86     46.16 o 
 -10   8   9      202.00      309.84     73.34 o 
  -8   8   9     1787.30     1700.56    131.50 o 
  -6   8   9     1698.86     1419.30     91.46 o 
  -4   8   9      180.14      222.63     44.60 o 
  -2   8   9     1313.20     1523.22    115.91 o 
   0   8   9     2235.22     2261.99    113.41 o 
   2   8   9      771.45      696.01     96.59 o 
 -22   0  10      657.71      555.42    136.84 o 
 -20   0  10     1375.46     1787.01    201.24 o 
 -18   0  10    14966.28    16694.82    571.52 o 
 -16   0  10     1903.18     1987.10    108.28 o 
 -14   0  10      897.03      885.81     80.50 o 
 -12   0  10     5774.10     5745.54    170.47 o 
 -10   0  10    72788.53    70872.54    966.82 o 
  -8   0  10      692.11     1090.01    185.14 o 
  -6   0  10    57726.34    55144.63    771.11 o 
  -4   0  10     8756.13     8808.89    204.91 o 
  -2   0  10    61750.47    62459.23    853.73 o 
   0   0  10      111.86      100.99     30.92 o 
   2   0  10    47523.73    48207.70    707.80 o 
   4   0  10    20559.81    20358.39    383.41 o 
   6   0  10       47.68       40.25     30.92 o 
   8   0  10     5726.27     5465.66    289.78 o 
  10   0  10     7930.75     7671.25    370.28 o 
 -21   1  10        0.79       56.35     80.50 o 
 -19   1  10     1542.02     1557.05    110.05 o 
 -17   1  10     6878.85     7012.27    267.26 o 
 -15   1  10        3.96       26.74     27.87 o 
 -13   1  10     1462.43     1516.48     63.73 o 
 -11   1  10     3150.70     3216.97     87.65 o 
  -9   1  10    11618.65    11412.92    173.24 o 
  -7   1  10     3747.76     3696.17     88.16 o 
  -5   1  10     2198.04     2172.55     67.18 o 
  -3   1  10    12689.95    12256.03    307.89 o 
  -1   1  10     3812.31     3674.30    113.86 o 
   1   1  10     4707.66     4816.43    106.18 o 
   3   1  10       12.88        5.21     18.84 o 
   5   1  10      425.95      454.49     42.90 o 
   7   1  10       27.55       19.41     28.32 o 
   9   1  10    10027.36     9306.44    511.15 o 
  11   1  10       99.81       52.32     56.92 o 
 -20   2  10     2542.13     2567.16    146.93 o 
 -18   2  10     2461.63     2681.64    145.06 o 
 -16   2  10       21.00       67.62     40.19 o 
 -14   2  10      785.69      921.43    173.07 o 
 -12   2  10     2430.80     2454.50     89.21 o 
 -10   2  10    16315.81    16357.41    260.44 o 
  -8   2  10    13606.27    12995.56    270.48 o 
  -6   2  10     6287.65     6009.97    138.03 o 
  -4   2  10       36.10       29.34     23.24 o 
  -2   2  10     6317.66     6288.39    141.89 o 
   0   2  10     2098.90     2314.99     84.63 o 
   2   2  10     9018.44     9268.40    184.59 o 
   4   2  10    15922.17    16420.79    366.26 o 
   6   2  10     3119.03     3016.94    133.43 o 
   8   2  10        1.35        5.12     27.96 o 
  10   2  10     1148.27      998.15    160.99 o 
 -21   3  10       15.45       24.15     80.50 o 
 -19   3  10     1315.48     1250.70    120.74 o 
 -17   3  10    11113.99    11174.87    732.51 o 
 -15   3  10      442.05      490.41     75.43 o 
 -13   3  10     7818.89     7723.44    231.50 o 
 -11   3  10    16988.66    17483.68    555.42 o 
  -9   3  10    11771.91    11636.55    207.85 o 
  -7   3  10       18.10       19.17     19.03 o 
  -5   3  10    11828.59    11513.75    206.55 o 
  -3   3  10    27563.71    26711.72    307.97 o 
  -1   3  10       46.17       89.04     43.13 o 
   1   3  10    18217.82    18634.72    421.19 o 
   3   3  10      410.67      530.39     67.59 o 
   5   3  10    15225.70    15279.04    523.22 o 
   7   3  10      146.43      154.36     46.16 o 
   9   3  10    10188.88    10005.62    442.73 o 
 -20   4  10     1658.95     1777.51    139.25 o 
 -18   4  10     3283.81     3002.49    257.59 o 
 -16   4  10     4711.26     4686.96    189.54 o 
 -14   4  10     1685.09     1617.61    119.91 o 
 -12   4  10     2231.52     2192.75    173.07 o 
 -10   4  10     3920.44     3738.54    205.26 o 
  -8   4  10    22382.21    22710.71    332.70 o 
  -6   4  10      280.07      312.44     38.93 o 
  -4   4  10        5.88        8.94     26.72 o 
  -2   4  10     2179.72     2369.92     88.37 o 
   0   4  10    28927.08    29051.88    352.52 o 
   2   4  10     1917.40     1863.90    127.97 o 
   4   4  10       70.96       78.45     27.87 o 
   6   4  10     5398.67     5650.80    313.93 o 
   8   4  10     4365.58     4209.93    289.78 o 
 -17   5  10      374.16      331.23    120.74 o 
 -15   5  10    11009.78    10987.25    314.95 o 
 -13   5  10     3382.32     3451.31    162.43 o 
 -11   5  10       43.95       58.65     38.64 o 
  -9   5  10     2631.88     2543.67    135.19 o 
  -7   5  10     4462.96     4182.74    169.62 o 
  -5   5  10     6576.44     6528.98    158.75 o 
  -3   5  10    14910.84    14382.00    253.11 o 
  -1   5  10    14932.21    15099.27    296.39 o 
   1   5  10      928.22      869.93     93.10 o 
   3   5  10      354.54      411.02     47.88 o 
   5   5  10     2188.57     2215.89    123.48 o 
   7   5  10     8093.03     8251.25    247.54 o 
 -16   6  10      180.40      152.59    144.89 o 
 -14   6  10       39.56      -11.27     42.41 o 
 -12   6  10        0.14      -14.86     36.67 o 
 -10   6  10     2973.08     3131.29    154.60 o 
  -8   6  10        4.35       39.10     38.64 o 
  -6   6  10       44.79       22.81     32.75 o 
  -4   6  10     1614.75     1513.79     82.93 o 
  -2   6  10     1147.30     1122.61     74.17 o 
   0   6  10       28.61       29.22     24.99 o 
   2   6  10      241.54      241.30     53.58 o 
   4   6  10      713.79      509.11     80.50 o 
   6   6  10       20.25       -8.05     34.13 o 
 -13   7  10     1503.84     1426.36    131.50 o 
 -11   7  10      200.30      276.70     67.59 o 
  -9   7  10     4631.37     4578.64    193.36 o 
  -7   7  10    10070.79     9541.96    286.13 o 
  -5   7  10     2434.03     2144.92    205.79 o 
  -3   7  10        3.94       17.19     27.87 o 
  -1   7  10    13024.72    13063.86    326.85 o 
   1   7  10     1019.80     1109.86    102.45 o 
   3   7  10        0.43        2.30     38.64 o 
  -8   8  10     9483.19     9657.00    301.71 o 
  -6   8  10       45.70       35.78     35.71 o 
  -4   8  10      173.87      145.24     39.92 o 
  -2   8  10     1048.68     1105.21    110.05 o 
 -21   1  11      108.97        0.00     80.50 o 
 -19   1  11     1270.39     1253.31    106.36 o 
 -17   1  11    19484.92    21576.51   1444.90 o 
 -15   1  11      563.18      771.34    105.91 o 
 -13   1  11     6618.08     6873.84    159.90 o 
 -11   1  11     3536.78     3601.90    110.99 o 
  -9   1  11    23961.63    23563.22    338.69 o 
  -7   1  11     1721.20     1749.47     75.51 o 
  -5   1  11    34961.75    34202.45    379.83 o 
  -3   1  11     6550.30     6819.61    169.63 o 
  -1   1  11       98.26      147.64     27.88 o 
   1   1  11     4093.80     4128.85    133.61 o 
   3   1  11    22676.54    22232.74    291.13 o 
   5   1  11    14462.50    14518.64    267.81 o 
   7   1  11     2269.26     2403.69    165.80 o 
   9   1  11    11058.61    11327.29    326.95 o 
 -20   2  11     1099.14     1205.01    111.67 o 
 -18   2  11     6068.94     5781.48    212.72 o 
 -16   2  11    10639.88    10206.42    278.27 o 
 -14   2  11      508.20      458.32     67.59 o 
 -12   2  11     8052.88     8033.02    172.49 o 
 -10   2  11    13267.87    13052.59    231.52 o 
  -8   2  11     8157.22     8340.44    175.09 o 
  -6   2  11    16832.12    16178.89    263.60 o 
  -4   2  11     2191.50     2200.60     85.74 o 
  -2   2  11    12969.92    13179.08    233.01 o 
   0   2  11     3159.18     3181.31    106.32 o 
   2   2  11    40688.14    40524.10    688.12 o 
   4   2  11       51.47       11.71     27.96 o 
   6   2  11     2473.36     2633.17    309.91 o 
   8   2  11     1678.40     1943.45    121.77 o 
 -19   3  11     1921.52     1779.36    131.50 o 
 -17   3  11        3.28       48.30     44.48 o 
 -15   3  11    10772.40    10984.59    297.66 o 
 -13   3  11       78.24      120.24     44.48 o 
 -11   3  11      255.93      185.14     50.29 o 
  -9   3  11      148.42      147.95     34.09 o 
  -7   3  11    14577.07    14588.05    379.98 o 
  -5   3  11      199.67      247.49     36.60 o 
  -3   3  11      893.77     1030.09     79.63 o 
  -1   3  11     6316.21     6413.97    137.70 o 
   1   3  11     5913.37     6067.33    192.52 o 
   3   3  11      195.85      104.64     38.64 o 
   5   3  11     4769.31     4888.94    179.75 o 
   7   3  11     6645.13     7011.93    224.21 o 
 -18   4  11      860.66      899.30    108.28 o 
 -16   4  11     1571.77     1709.36    129.37 o 
 -14   4  11      576.17      579.57     81.22 o 
 -12   4  11     5423.25     5099.22    269.66 o 
 -10   4  11    14253.76    14078.59    335.77 o 
  -8   4  11     5191.07     4786.55    133.39 o 
  -6   4  11      175.05      192.76     37.52 o 
  -4   4  11     1866.86     1838.89     68.36 o 
  -2   4  11    11379.34    11908.05    223.79 o 
   0   4  11     5836.26     5443.19    186.80 o 
   2   4  11    10718.85    10763.67    281.74 o 
   4   4  11     1027.12     1005.88     90.73 o 
   6   4  11      116.25      185.14     88.55 o 
 -17   5  11     2962.37     3235.66    176.00 o 
 -15   5  11     2843.51     3146.60    221.36 o 
 -13   5  11      311.18      280.52     67.59 o 
 -11   5  11       23.43        4.33     34.13 o 
  -9   5  11     6888.49     6367.80    511.15 o 
  -7   5  11    13764.90    13035.75    327.78 o 
  -5   5  11     1357.10     1326.63     78.08 o 
  -3   5  11     1985.28     1941.04     89.33 o 
  -1   5  11     1788.39     1797.91    106.92 o 
   1   5  11     8570.35     8723.22    192.34 o 
   3   5  11     1462.09     1552.78    110.05 o 
   5   5  11       86.58      169.04     88.55 o 
 -14   6  11     7847.79     8242.01    278.27 o 
 -12   6  11     2238.53     2381.10    150.86 o 
 -10   6  11       36.34       60.37     60.37 o 
  -8   6  11    17414.47    16924.07    397.63 o 
  -6   6  11     3296.06     3150.41    117.33 o 
  -4   6  11       18.66        7.97     27.11 o 
  -2   6  11      646.33      746.87     80.10 o 
   0   6  11    20088.64    20899.14    341.58 o 
   2   6  11        0.03       20.70     38.64 o 
   4   6  11     2742.87     2623.87    142.81 o 
 -11   7  11       14.46       30.19     48.30 o 
  -9   7  11        0.96      -16.10     48.30 o 
  -7   7  11     4502.39     4346.69    202.99 o 
  -5   7  11     2158.39     2353.09    118.92 o 
  -3   7  11      658.36      532.20     61.11 o 
  -1   7  11      557.57      690.89     88.96 o 
   1   7  11      242.50      125.22     50.29 o 
 -16   0  12    15994.03    16364.37    410.53 o 
 -14   0  12      130.65      106.25     42.41 o 
 -12   0  12    26629.97    27885.36    483.41 o 
 -10   0  12    21995.81    21962.94    404.01 o 
  -8   0  12    22054.70    22288.27    401.25 o 
  -6   0  12     4344.61     4250.73    245.51 o 
  -4   0  12    31871.75    31997.59    523.56 o 
  -2   0  12    35175.09    34386.91    554.94 o 
   0   0  12      208.57      196.34     42.41 o 
   2   0  12    26302.90    26073.73    468.94 o 
   4   0  12     1025.07      940.83     84.81 o 
   6   0  12     6402.83     6314.13    338.08 o 
   8   0  12       59.03       96.59     72.45 o 
 -19   1  12      306.54      252.19     59.56 o 
 -17   1  12     3283.19     3375.31    154.60 o 
 -15   1  12     3567.03     3690.90    131.82 o 
 -13   1  12     2005.12     2014.45     88.37 o 
 -11   1  12       59.35       83.72     29.21 o 
  -9   1  12     9622.90     9639.66    194.85 o 
  -7   1  12     3465.63     3378.16    109.92 o 
  -5   1  12     4407.02     4389.07    123.51 o 
  -3   1  12     2681.55     2801.82    117.77 o 
  -1   1  12      669.80      667.96     79.65 o 
   1   1  12      764.50      862.19     63.09 o 
   3   1  12    12474.93    12412.33    240.65 o 
   5   1  12      197.44      140.87     45.54 o 
   7   1  12      218.97      180.48     48.67 o 
 -20   2  12      229.17      241.84     63.80 o 
 -18   2  12        4.58       44.27     44.48 o 
 -16   2  12     2619.04     2533.86    156.97 o 
 -14   2  12     5932.90     5981.04    206.30 o 
 -12   2  12     5414.31     5289.82    191.92 o 
 -10   2  12     1562.33     1698.81     90.99 o 
  -8   2  12      951.53      972.03     65.89 o 
  -6   2  12       71.46       69.76     27.88 o 
  -4   2  12     5145.71     5218.49    149.33 o 
  -2   2  12    21341.88    20754.06    284.91 o 
   0   2  12    10715.88    10478.43    213.10 o 
   2   2  12     2908.56     3030.19    109.18 o 
   4   2  12       20.60        4.33     34.13 o 
   6   2  12     3388.98     3668.55    162.43 o 
 -19   3  12     1282.08     1375.39    121.77 o 
 -17   3  12    10681.65    11299.96    454.80 o 
 -15   3  12     1515.25     1512.01    117.91 o 
 -13   3  12     1212.79     1347.48    106.36 o 
 -11   3  12     1347.84     1313.96     73.03 o 
  -9   3  12    19163.62    19268.00    319.38 o 
  -7   3  12        0.49        3.59     22.96 o 
  -5   3  12    20939.47    20346.32    322.93 o 
  -3   3  12     3370.42     3389.61    114.97 o 
  -1   3  12    12816.70    12614.82    239.30 o 
   1   3  12      495.07      331.60     84.52 o 
   3   3  12    13563.00    14027.08    330.03 o 
   5   3  12     2869.13     2792.27    139.25 o 
   7   3  12      161.21       -8.05     64.40 o 
 -18   4  12     1112.16     1091.63    115.91 o 
 -16   4  12     3509.62     3572.53    179.75 o 
 -14   4  12     7000.61     6685.59    235.82 o 
 -12   4  12       91.38       64.40     38.64 o 
 -10   4  12       97.26       71.44     72.45 o 
  -8   4  12     4653.12     4541.51    177.98 o 
  -6   4  12    19521.32    19075.88    365.51 o 
  -4   4  12      126.40      160.37     66.26 o 
  -2   4  12       30.44       13.62     34.13 o 
   0   4  12    11739.24    12094.72    302.57 o 
   2   4  12     3681.34     3647.55    160.36 o 
   4   4  12     2082.47     2366.35    434.68 o 
 -17   5  12      108.51      185.49     72.45 o 
 -15   5  12     3763.80     3609.27    181.79 o 
 -13   5  12       38.55       22.54     40.19 o 
 -11   5  12     1941.60     1850.93    128.79 o 
  -9   5  12     4660.75     4510.34    191.28 o 
  -7   5  12    16554.36    16584.46    292.28 o 
  -5   5  12      234.56      312.04     45.92 o 
  -3   5  12     2673.02     2437.88    137.29 o 
  -1   5  12       13.05       65.77     39.52 o 
   1   5  12     6195.72     6310.57    216.43 o 
   3   5  12     2300.69     2422.92    225.39 o 
 -14   6  12        4.58      -10.89     46.16 o 
 -12   6  12       36.80       28.62     47.54 o 
 -10   6  12     3106.75     3062.84    164.39 o 
  -8   6  12      457.23      551.00     84.83 o 
  -6   6  12       97.85       85.76     38.55 o 
  -4   6  12       10.87       48.02     33.37 o 
  -2   6  12     1032.78     1015.31     78.08 o 
   0   6  12        3.18       56.35     44.48 o 
  -9   7  12      193.77      276.49     96.59 o 
  -7   7  12    12646.57    12836.77    271.09 o 
  -5   7  12        7.81       17.16     32.72 o 
  -3   7  12      146.94       68.62     37.52 o 
 -19   1  13     2746.20     2863.81    358.21 o 
 -17   1  13     6660.79     7133.11    231.50 o 
 -15   1  13     4357.17     4273.14    172.93 o 
 -13   1  13      211.97      220.43     57.65 o 
 -11   1  13     8932.53     9228.23    197.83 o 
  -9   1  13    14014.74    14310.91    267.81 o 
  -7   1  13     1087.45     1110.42     70.83 o 
  -5   1  13    12599.09    11929.90    229.06 o 
  -3   1  13     3664.92     3543.90    116.00 o 
  -1   1  13    10974.38    10835.09    407.83 o 
   1   1  13     2988.31     3132.14    114.39 o 
   3   1  13    17049.63    16890.76    301.18 o 
   5   1  13      361.13      317.38     84.52 o 
 -18   2  13      382.38      476.77     81.22 o 
 -16   2  13     7560.04     7707.26    248.70 o 
 -14   2  13     1416.04     1249.41    106.36 o 
 -12   2  13     7447.91     7175.68    243.93 o 
 -10   2  13      381.99      496.94     53.73 o 
  -8   2  13     5394.77     5387.36    231.99 o 
  -6   2  13     2930.67     2732.91    104.00 o 
  -4   2  13    27058.57    26790.62    396.96 o 
  -2   2  13     3586.52     3468.55    138.31 o 
   0   2  13     1333.40     1533.67     86.44 o 
   2   2  13     6472.53     6128.08    166.45 o 
   4   2  13     8005.15     7947.00    330.03 o 
 -17   3  13        2.09       51.61     84.52 o 
 -15   3  13      959.11      980.07    173.07 o 
 -13   3  13     4996.20     4554.48    189.09 o 
 -11   3  13      401.94      412.29     51.76 o 
  -9   3  13      631.66      526.14     56.48 o 
  -7   3  13    10998.84    10928.87    277.71 o 
  -5   3  13      722.08      797.67     66.06 o 
  -3   3  13       28.50       14.22     27.11 o 
  -1   3  13     1068.76     1111.35     76.78 o 
   1   3  13     9542.01     9861.33    305.88 o 
   3   3  13       70.05       97.10     44.48 o 
   5   3  13     2261.35     2356.36    141.09 o 
 -16   4  13     5960.56     6238.12    237.86 o 
 -14   4  13     4015.47     3579.61    173.98 o 
 -12   4  13     1488.72     1615.18    123.68 o 
 -10   4  13      327.00      365.52     71.40 o 
  -8   4  13     2298.13     2464.68    102.73 o 
  -6   4  13     3982.47     3938.75    130.08 o 
  -4   4  13     8351.81     8268.97    195.61 o 
  -2   4  13     5793.39     5589.00    171.99 o 
   0   4  13      560.56      609.82     81.22 o 
   2   4  13      231.23      367.71     67.59 o 
 -15   5  13     2757.19     2995.78    301.86 o 
 -13   5  13     4491.20     4549.09    201.14 o 
 -11   5  13        9.88      116.93     52.08 o 
  -9   5  13     1540.51     1558.62    125.71 o 
  -7   5  13     2421.03     2511.47    146.68 o 
  -5   5  13     5103.59     5104.59    257.59 o 
  -3   5  13      392.80      397.28     71.40 o 
  -1   5  13      547.79      754.33     90.54 o 
   1   5  13     3197.23     3363.07    163.89 o 
 -12   6  13        0.48       14.59     44.48 o 
 -10   6  13       38.63       39.35     47.54 o 
  -8   6  13      277.07      260.16     69.62 o 
  -6   6  13    13340.79    13348.59    358.72 o 
  -4   6  13      190.13      224.34     60.94 o 
  -2   6  13     3839.71     3530.36    145.85 o 
 -16   0  14    13910.13    15157.35    474.92 o 
 -14   0  14     3346.33     3179.58    201.24 o 
 -12   0  14     7024.46     6978.98    297.83 o 
 -10   0  14     5889.26     6125.73    273.69 o 
  -8   0  14    20266.02    20784.01    571.52 o 
  -6   0  14      157.12      112.69     56.35 o 
  -4   0  14    38783.64    36641.67    861.30 o 
  -2   0  14     1019.80     1295.98    136.84 o 
   0   0  14     3119.32     3050.79    201.24 o 
   2   0  14     2485.37     2503.42    185.14 o 
   4   0  14    19923.13    19954.90    587.62 o 
 -17   1  14      135.13       80.50     56.35 o 
 -15   1  14     3368.81     3821.12    153.37 o 
 -13   1  14     2027.56     1930.09     95.13 o 
 -11   1  14     2209.46     2419.97    101.40 o 
  -9   1  14     4246.27     4142.74    131.45 o 
  -7   1  14      425.55      527.73     57.97 o 
  -5   1  14     2155.19     2161.81     97.37 o 
  -3   1  14     7128.24     6598.22    170.24 o 
  -1   1  14     1031.73      917.15     70.58 o 
   1   1  14      250.80      231.07     45.26 o 
   3   1  14     3940.96     3953.36    138.40 o 
 -18   2  14     1900.24     1887.01    165.02 o 
 -16   2  14     1163.44     1333.73    112.14 o 
 -14   2  14       30.27       43.70     38.64 o 
 -12   2  14     1831.21     1882.25     95.60 o 
 -10   2  14      452.86      521.55     66.01 o 
  -8   2  14    10448.84    10414.36    222.20 o 
  -6   2  14     9592.81     9258.50    208.20 o 
  -4   2  14     7197.74     7076.84    207.10 o 
  -2   2  14     1923.01     2015.98     99.71 o 
   0   2  14      663.44      624.91     63.40 o 
   2   2  14      185.47      130.78     50.76 o 
 -17   3  14       48.09       20.12     45.54 o 
 -15   3  14     5651.70     5455.34    215.40 o 
 -13   3  14       86.52      169.04     56.07 o 
 -11   3  14    11219.54    10846.21    229.37 o 
  -9   3  14     8000.30     8016.80    193.87 o 
  -7   3  14     3867.83     3938.60    134.78 o 
  -5   3  14     3418.42     3172.36    119.22 o 
  -3   3  14     7510.85     7479.92    186.93 o 
  -1   3  14     5619.36     5236.41    157.62 o 
   1   3  14      285.46      314.83     65.27 o 
 -14   4  14     3793.63     3935.85    185.52 o 
 -12   4  14     6113.33     6407.82    234.93 o 
 -10   4  14       17.74      -32.75     32.75 o 
  -8   4  14      424.23      409.04     54.48 o 
  -6   4  14    11055.36    11196.61    239.90 o 
  -4   4  14     1836.90     1864.47    202.30 o 
  -2   4  14     1965.06     2034.62    132.94 o 
   0   4  14      899.28     1051.71    106.36 o 
 -13   5  14     7645.47     7982.50    279.64 o 
 -11   5  14      964.66      746.25     98.52 o 
  -9   5  14     3269.87     3458.17    173.98 o 
  -7   5  14     1789.62     2087.68    144.39 o 
  -5   5  14     1622.21     1562.95    129.44 o 
  -3   5  14      979.08      847.68    102.45 o 
 -17   1  15      471.18      426.63    104.64 o 
 -15   1  15     8057.81     8832.09    269.66 o 
 -13   1  15      998.02     1079.34    116.72 o 
 -11   1  15    12699.35    12779.16    748.61 o 
  -9   1  15      696.97      698.09     80.50 o 
  -7   1  15     3499.20     3598.81    153.68 o 
  -5   1  15      463.21      395.05     65.27 o 
  -3   1  15    11415.74    11016.26    478.95 o 
  -1   1  15     4271.36     4094.10    170.76 o 
   1   1  15      485.99      475.12     70.98 o 
 -16   2  15     2042.32     2182.51    225.39 o 
 -14   2  15     1201.29     1255.24    110.01 o 
 -12   2  15     2550.61     2573.76    109.18 o 
 -10   2  15     7664.59     7678.84    194.39 o 
  -8   2  15     6297.64     6272.81    290.80 o 
  -6   2  15      582.80      630.92     66.15 o 
  -4   2  15    10248.35     9822.06    221.30 o 
  -2   2  15     2468.52     2441.43    116.30 o 
   0   2  15     1148.07     1284.99     89.31 o 
 -15   3  15       92.93      170.19     57.96 o 
 -13   3  15     7565.99     7485.86    254.43 o 
 -11   3  15       68.29       21.22     30.17 o 
  -9   3  15      483.56      474.63     59.45 o 
  -7   3  15      188.39      149.92     40.04 o 
  -5   3  15     6422.29     6450.37    180.87 o 
  -3   3  15       73.31      101.36     36.60 o 
  -1   3  15     2557.39     2465.93    165.72 o 
 -12   4  15      591.79      634.15     94.77 o 
 -10   4  15     2286.44     2372.69    154.60 o 
  -8   4  15     6539.42     6592.43    184.00 o 
  -6   4  15     1571.97     1491.85    190.36 o 
  -4   4  15     2230.40     2626.65    105.22 o 
 -14   0  16     4758.63     4886.09    265.64 o 
 -12   0  16       15.18       -8.05     48.30 o 
 -10   0  16    22607.88    22933.24    652.02 o 
  -8   0  16     3750.95     3839.65    233.44 o 
  -6   0  16      173.23      201.24     72.45 o 
  -4   0  16     6576.75     6407.46    305.88 o 
  -2   0  16    12807.94    12879.32    466.88 o 
 -13   1  16      161.71      129.74     48.13 o 
 -11   1  16     2049.91     2047.16    125.22 o 
  -9   1  16     1501.31     1521.58    113.41 o 
  -7   1  16     1015.36     1148.65    201.24 o 
  -5   1  16      329.49      346.73    128.79 o 
  -3   1  16     4918.13     4798.15    190.62 o 
 -12   2  16     3153.31     3085.60    147.66 o 
 -10   2  16     5032.75     5328.28    195.81 o 
  -8   2  16     2915.95     2985.99    123.51 o 
  -6   2  16      149.55      130.74     43.22 o 
  -4   2  16      152.85      160.71     42.29 o 
 -11   3  16     4293.97     4221.24    228.45 o 
  -9   3  16     1006.88      970.17     95.86 o 
  -7   3  16     3818.52     3816.80    141.89 o 
                                                 
